# Supplementary material for: (2,6-Diisopropyl­phen­yl)(2-thienylmethyl­ene)amine
Source: Acta Crystallogr Sect E Struct Rep Online. 2009 Feb 25;65(Pt 3):o593. doi: 10.1107/S1600536809006291 (PMC2968562; doi:10.1107/S1600536809006291)
Supplement: Supplementary file 1 [file e-65-0o593-sup1.cif]

##############################################################################
###                                                                        ###
###        Electronic paper (Acta Crystallographica Section E)             ###
###                                                                        ###
##############################################################################
#                                                                            #
# This CIF contains the data in a paper accepted for publication in Acta     #
# Crystallographica Section E. It conforms to the requirements of Notes      #
# for Authors for Section E, and has been peer reviewed under the auspices   #
# of the IUCr Commission on Journals.                                        #
#                                                                            #
# Full details of the Crystallographic Information File format               #
# are given in the paper "The Crystallographic Information File (CIF):       #
# a New Standard Archive File for Crystallography" by S. R. Hall, F. H.      #
# Allen and I. D. Brown [Acta Cryst. (1991), A47, 655-685].                  #
#                                                                            #
# The current version of the core CIF dictionary is obtainable from          #
# ftp://ftp.iucr.org/pub/cif_core.dic. The current version number is 2.4.    #
#                                                                            #
# Software is freely available for graphical display of the structure(s) in  #
# this CIF.  For information consult the CIF home page http://www.iucr.org/  #
# cif/home.html                                                              #
#                                                                            #
# This file may be used for bona fide research purposes within the           #
# scientific community so long as proper attribution is given to the journal # 
# article from which it was obtained.                                        #
#                                                                            #
##############################################################################
                                             
data_global
_audit_creation_method     SHELXL-97
_journal_date_recd_electronic     2009-02-19
_journal_date_accepted     2009-02-20
_journal_name_full     'Acta Crystallographica, Section E'
_journal_year     2009
_journal_volume     65
_journal_issue      3
_journal_page_first     o593
_journal_page_last     o593
_journal_paper_category     QO
_journal_coeditor_code     BT2882
_publ_contact_author_name     'Wolfgang Imhof'
_publ_contact_author_address
;
Institute of Inorganic and Analytical Chemistry
Friedrich Schiller University
August-Bebel-Strasse 2
07743 Jena
Germany
;
_publ_contact_author_email     wolfgang.imhof@uni-jena.de
_publ_contact_author_fax     '++49-3641-948102'
_publ_contact_author_phone     '++49-3641-948185'
_publ_section_title
;
(2,6-Diisopropylphenyl)(2-thienylmethylene)amine
;
loop_
    _publ_author_name
    _publ_author_address
    'Imhof, Wolfgang'
;
Institute of Inorganic and Analytical Chemistry
Friedrich Schiller University
August-Bebel-Strasse 2
07743 Jena
Germany
;
_chemical_name_systematic
;
#=======================================================================
# 1. SUBMISSION DETAILS
;
data_I
_chemical_name_systematic
;
(2,6-Diisopropylphenyl)(2-thienylmethylene)amine
;
_chemical_name_common     ?
_chemical_formula_moiety     'C17 H21 N S'
_chemical_formula_sum     'C17 H21 N S'
_chemical_formula_structural     ?
_chemical_formula_analytical     ?
_chemical_formula_iupac     'C17 H21 N S'
_chemical_formula_weight     271.42
_chemical_melting_point     ?
_symmetry_cell_setting     monoclinic
_symmetry_space_group_name_H-M     'P21'
_symmetry_space_group_name_Hall     'P 2yb'
loop_
    _symmetry_equiv_pos_as_xyz
    'x, y, z'
    '-x, y+1/2, -z'
_cell_length_a     10.0877(9)
_cell_length_b     14.275(3)
_cell_length_c     11.4503(9)
_cell_angle_alpha     90.00
_cell_angle_beta     109.651(8)
_cell_angle_gamma     90.00
_cell_volume     1552.8(4)
_cell_formula_units_Z     4
_cell_measurement_reflns_used     25
_cell_measurement_theta_min     36.5
_cell_measurement_theta_max     42.8
_cell_measurement_temperature     173(2)
_exptl_crystal_description     'cube'
_exptl_crystal_colour     'yellow'
_exptl_crystal_size_max     0.51
_exptl_crystal_size_mid     0.43
_exptl_crystal_size_min     0.33
_exptl_crystal_density_diffrn     1.161
_exptl_crystal_density_meas     ?
_exptl_crystal_density_method     ?
_exptl_crystal_F_000     584
_exptl_absorpt_coefficient_mu     0.196
_exptl_absorpt_correction_type     'psi-scan'
_exptl_absorpt_process_details     '(North <i>et al.</i>,  1968)'
_exptl_absorpt_correction_T_min     0.884
_exptl_absorpt_correction_T_max     0.939
_diffrn_ambient_temperature     173(2)
_diffrn_radiation_type     MoK\a
_diffrn_radiation_wavelength     0.71073
_diffrn_radiation_source     'fine-focus sealed tube'
_diffrn_radiation_monochromator     graphite
_diffrn_measurement_device     'Enraf--Nonius CAD-4'
_diffrn_measurement_method     '\w/2\q'
_diffrn_detector_area_resol_mean     ?
_diffrn_reflns_number     2222
_diffrn_reflns_av_R_equivalents     0.0226
_diffrn_reflns_av_sigmaI/netI     0.0149
_diffrn_reflns_theta_min     1.89
_diffrn_reflns_theta_max     22.95
_diffrn_reflns_theta_full     22.95
_diffrn_measured_fraction_theta_max     0.932
_diffrn_measured_fraction_theta_full     0.932
_diffrn_reflns_limit_h_min     -11
_diffrn_reflns_limit_h_max     10
_diffrn_reflns_limit_k_min     0
_diffrn_reflns_limit_k_max     15
_diffrn_reflns_limit_l_min     0
_diffrn_reflns_limit_l_max     12
_diffrn_standards_number     3
_diffrn_standards_interval_count     ?
_diffrn_standards_interval_time     120
_diffrn_standards_decay_%     0.02
_refine_special_details
;
Refinement on <i>F</i>^2^ for ALL reflections except for 0 with very negative
<i>F</i>^2^ or flagged by the user for potential systematic errors. Weighted
<i>R</i>-factors <i>wR</i> and all goodnesses of fit <i>S</i> are based on
<i>F</i>^2^, conventional <i>R</i>-factors <i>R</i> are based on <i>F</i>,
with <i>F</i> set to zero for negative <i>F</i>^2^. The observed criterion of
<i>F</i>^2^ > \s(<i>F</i>^2^) is used only for calculating _R_factor_obs
<i>etc</i>. and is not relevant to the choice of reflections for refinement.
<i>R</i>-factors based on <i>F</i>^2^ are statistically about twice as large
as those based on <i>F</i>, and <i>R</i>- factors based on ALL data will be
even larger.
;
_reflns_number_total     2096
_reflns_number_gt     2055
_reflns_threshold_expression     I>2\s(I)
_refine_ls_structure_factor_coef     Fsqd
_refine_ls_matrix_type     full
_refine_ls_R_factor_all     0.0293
_refine_ls_R_factor_gt     0.0282
_refine_ls_wR_factor_gt     0.0775
_refine_ls_wR_factor_ref     0.0793
_refine_ls_goodness_of_fit_ref     1.079
_refine_ls_restrained_S_all     1.079
_refine_ls_number_reflns     2096
_refine_ls_number_parameters     353
_refine_ls_number_restraints     1
_refine_ls_hydrogen_treatment     constr
_refine_ls_weighting_scheme     calc
_refine_ls_weighting_details
         'calc w=1/[\s^2^(Fo^2^)+(0.0606P)^2^+0.2045P] where P=(Fo^2^+2Fc^2^)/3'
_atom_sites_solution_hydrogens     geom
_atom_sites_solution_primary     direct
_atom_sites_solution_secondary     difmap
_refine_ls_shift/su_max     0.000
_refine_ls_shift/su_mean     0.000
_refine_diff_density_max     0.199
_refine_diff_density_min     -0.187
_refine_ls_extinction_method     'SHELXL97 (Sheldrick, 2008)'
_refine_ls_extinction_coef     0.022(3)
_refine_ls_extinction_expression
                                  'Fc^*^=kFc[1+0.001xFc^2^\l^3^/sin(2\q)]^-1/4^'
loop_
    _atom_type_symbol
    _atom_type_description
    _atom_type_scat_dispersion_real
    _atom_type_scat_dispersion_imag
    _atom_type_scat_source
    'C' 'C' 0.0033 0.0016
                         'International Tables Vol C Tables 4.2.6.8 and 6.1.1.4'
    'H' 'H' 0.0000 0.0000
                         'International Tables Vol C Tables 4.2.6.8 and 6.1.1.4'
    'N' 'N' 0.0061 0.0033
                         'International Tables Vol C Tables 4.2.6.8 and 6.1.1.4'
    'S' 'S' 0.1246 0.1234
                         'International Tables Vol C Tables 4.2.6.8 and 6.1.1.4'
_computing_data_collection     'CAD-4 EXPRESS (Enraf--Nonius, 1994)'
_computing_cell_refinement     'SET4 (de Boer et al., 1984)'
_computing_data_reduction     'MolEN (Enraf--Nonius, 1990)'
_computing_structure_solution     'SHELXS97 (Sheldrick, 2008)'
_computing_structure_refinement     'SHELXL97 (Sheldrick, 2008)'
_computing_molecular_graphics     'XP (Siemens, 1990)'
_computing_publication_material     'SHELXL97 (Sheldrick, 2008)'
loop_
    _atom_site_type_symbol
    _atom_site_label
    _atom_site_fract_x
    _atom_site_fract_y
    _atom_site_fract_z
    _atom_site_U_iso_or_equiv
    _atom_site_adp_type
    _atom_site_calc_flag
    _atom_site_refinement_flags
    _atom_site_occupancy
    _atom_site_disorder_assembly
    _atom_site_disorder_group
    S S1 0.92670(8) 0.27773(6) 0.17143(7) 0.0403(2) Uani d . 1 . .
    C C1 0.8043(4) 0.3644(2) 0.1137(3) 0.0455(8) Uani d . 1 . .
    H H1 0.8191 0.4169 0.0716 0.055 Uiso calc R 1 . .
    C C2 0.6842(4) 0.3472(2) 0.1367(3) 0.0441(8) Uani d . 1 . .
    H H2 0.6065 0.3868 0.1122 0.053 Uiso calc R 1 . .
    C C3 0.6886(3) 0.2627(2) 0.2017(3) 0.0373(7) Uani d . 1 . .
    H H3 0.6143 0.2407 0.2250 0.045 Uiso calc R 1 . .
    C C4 0.8135(3) 0.2166(2) 0.2268(2) 0.0304(7) Uani d . 1 . .
    C C5 0.8510(3) 0.1257(2) 0.2850(2) 0.0290(6) Uani d . 1 . .
    H H5 0.7887 0.0959 0.3170 0.035 Uiso calc R 1 . .
    N N1 0.9657(2) 0.08570(16) 0.2936(2) 0.0307(6) Uani d . 1 . .
    C C6 0.9982(3) -0.0052(2) 0.3474(3) 0.0303(6) Uani d . 1 . .
    C C7 1.0936(3) -0.0118(2) 0.4707(3) 0.0332(7) Uani d . 1 . .
    C C8 1.1362(3) -0.1004(2) 0.5183(3) 0.0402(7) Uani d . 1 . .
    H H8 1.1975 -0.1061 0.5994 0.048 Uiso calc R 1 . .
    C C9 1.0900(4) -0.1802(2) 0.4487(3) 0.0459(8) Uani d . 1 . .
    H H9 1.1204 -0.2389 0.4822 0.055 Uiso calc R 1 . .
    C C10 0.9987(4) -0.1719(2) 0.3292(3) 0.0481(9) Uani d . 1 . .
    H H10 0.9695 -0.2259 0.2820 0.058 Uiso calc R 1 . .
    C C11 0.9485(3) -0.0855(2) 0.2764(3) 0.0371(7) Uani d . 1 . .
    C C12 1.1462(3) 0.0744(2) 0.5499(3) 0.0425(8) Uani d . 1 . .
    H H12 1.1123 0.1299 0.4980 0.051 Uiso calc R 1 . .
    C C13 1.3055(5) 0.0779(4) 0.6001(6) 0.0936(16) Uani d . 1 . .
    H H13A 1.3415 0.0749 0.5326 0.112 Uiso calc R 1 . .
    H H13B 1.3405 0.0258 0.6547 0.112 Uiso calc R 1 . .
    H H13C 1.3353 0.1354 0.6449 0.112 Uiso calc R 1 . .
    C C14 1.0880(6) 0.0770(3) 0.6541(5) 0.0860(15) Uani d . 1 . .
    H H14A 1.1285 0.1288 0.7079 0.103 Uiso calc R 1 . .
    H H14B 1.1105 0.0196 0.7002 0.103 Uiso calc R 1 . .
    H H14C 0.9876 0.0844 0.6211 0.103 Uiso calc R 1 . .
    C C15 0.8490(4) -0.0815(2) 0.1424(3) 0.0483(9) Uani d . 1 . .
    H H15 0.8103 -0.0180 0.1261 0.058 Uiso calc R 1 . .
    C C16 0.7261(4) -0.1501(3) 0.1206(4) 0.0586(10) Uani d . 1 . .
    H H16A 0.6602 -0.1416 0.0384 0.070 Uiso calc R 1 . .
    H H16B 0.6800 -0.1386 0.1802 0.070 Uiso calc R 1 . .
    H H16C 0.7611 -0.2132 0.1296 0.070 Uiso calc R 1 . .
    C C17 0.9284(4) -0.1013(3) 0.0537(3) 0.0595(10) Uani d . 1 . .
    H H17A 0.8637 -0.1017 -0.0299 0.071 Uiso calc R 1 . .
    H H17B 0.9739 -0.1611 0.0728 0.071 Uiso calc R 1 . .
    H H17C 0.9979 -0.0534 0.0621 0.071 Uiso calc R 1 . .
    S S2 1.45567(7) 0.01922(5) 0.12971(7) 0.0362(2) Uani d . 1 . .
    C C18 1.3736(3) 0.1201(2) 0.0597(3) 0.0364(7) Uani d . 1 . .
    H H18 1.4044 0.1563 0.0064 0.044 Uiso calc R 1 . .
    C C19 1.2598(3) 0.1407(2) 0.0909(3) 0.0376(7) Uani d . 1 . .
    H H19 1.2027 0.1927 0.0613 0.045 Uiso calc R 1 . .
    C C20 1.2366(3) 0.0744(2) 0.1739(3) 0.0338(7) Uani d . 1 . .
    H H20 1.1629 0.0785 0.2052 0.041 Uiso calc R 1 . .
    C C21 1.3337(3) 0.0036(2) 0.2034(2) 0.0299(6) Uani d . 1 . .
    C C22 1.3372(3) -0.0769(2) 0.2809(3) 0.0306(7) Uani d . 1 . .
    H H22 1.2697 -0.0816 0.3194 0.037 Uiso calc R 1 . .
    N N2 1.4285(3) -0.14133(17) 0.2987(2) 0.0330(6) Uani d . 1 . .
    C C23 1.4182(3) -0.2197(2) 0.3739(2) 0.0284(6) Uani d . 1 . .
    C C24 1.3357(3) -0.2969(2) 0.3184(3) 0.0298(6) Uani d . 1 . .
    C C25 1.3289(3) -0.3717(2) 0.3932(3) 0.0336(7) Uani d . 1 . .
    H H25 1.2725 -0.4229 0.3582 0.040 Uiso calc R 1 . .
    C C26 1.4047(3) -0.3717(2) 0.5197(3) 0.0346(7) Uani d . 1 . .
    H H26 1.3980 -0.4222 0.5688 0.041 Uiso calc R 1 . .
    C C27 1.4899(3) -0.2964(2) 0.5719(3) 0.0351(7) Uani d . 1 . .
    H H27 1.5428 -0.2977 0.6559 0.042 Uiso calc R 1 . .
    C C28 1.4983(3) -0.2185(2) 0.5012(3) 0.0318(6) Uani d . 1 . .
    C C29 1.2653(3) -0.3020(2) 0.1779(3) 0.0349(7) Uani d . 1 . .
    H H29 1.2322 -0.2389 0.1487 0.042 Uiso calc R 1 . .
    C C30 1.3730(4) -0.3295(3) 0.1190(3) 0.0516(9) Uani d . 1 . .
    H H30A 1.4096 -0.3905 0.1478 0.062 Uiso calc R 1 . .
    H H30B 1.4484 -0.2847 0.1413 0.062 Uiso calc R 1 . .
    H H30C 1.3294 -0.3306 0.0304 0.062 Uiso calc R 1 . .
    C C31 1.1389(3) -0.3669(3) 0.1358(3) 0.0480(8) Uani d . 1 . .
    H H31A 1.0931 -0.3608 0.0479 0.058 Uiso calc R 1 . .
    H H31B 1.0741 -0.3506 0.1777 0.058 Uiso calc R 1 . .
    H H31C 1.1694 -0.4305 0.1553 0.058 Uiso calc R 1 . .
    C C32 1.5953(3) -0.1370(2) 0.5574(3) 0.0417(8) Uani d . 1 . .
    H H32 1.5458 -0.0794 0.5207 0.050 Uiso calc R 1 . .
    C C33 1.6322(5) -0.1290(3) 0.6970(3) 0.0681(12) Uani d . 1 . .
    H H33A 1.6913 -0.0753 0.7265 0.082 Uiso calc R 1 . .
    H H33B 1.6812 -0.1844 0.7360 0.082 Uiso calc R 1 . .
    H H33C 1.5475 -0.1222 0.7168 0.082 Uiso calc R 1 . .
    C C34 1.7288(4) -0.1426(3) 0.5227(4) 0.0704(12) Uani d . 1 . .
    H H34A 1.7039 -0.1416 0.4340 0.084 Uiso calc R 1 . .
    H H34B 1.7781 -0.1997 0.5546 0.084 Uiso calc R 1 . .
    H H34C 1.7884 -0.0901 0.5576 0.084 Uiso calc R 1 . .
loop_
    _atom_site_aniso_label
    _atom_site_aniso_U_11
    _atom_site_aniso_U_22
    _atom_site_aniso_U_33
    _atom_site_aniso_U_12
    _atom_site_aniso_U_13
    _atom_site_aniso_U_23
    S1 0.0442(4) 0.0359(4) 0.0387(4) 0.0012(4) 0.0110(3) 0.0054(4)
    C1 0.065(2) 0.0341(18) 0.0314(17) 0.0049(17) 0.0084(16) 0.0048(15)
    C2 0.0512(19) 0.0363(18) 0.0319(17) 0.0130(15) -0.0027(15) 0.0002(15)
    C3 0.0383(15) 0.0336(18) 0.0328(16) 0.0051(14) 0.0023(13) -0.0005(14)
    C4 0.0334(14) 0.0325(16) 0.0187(14) 0.0017(12) 0.0000(12) -0.0056(13)
    C5 0.0338(14) 0.0297(15) 0.0189(14) -0.0001(13) 0.0028(11) -0.0028(13)
    N1 0.0334(13) 0.0268(13) 0.0280(13) 0.0034(11) 0.0051(10) 0.0002(11)
    C6 0.0343(14) 0.0281(16) 0.0286(16) 0.0019(12) 0.0109(12) 0.0022(13)
    C7 0.0403(16) 0.0293(16) 0.0282(16) 0.0003(13) 0.0090(13) 0.0033(13)
    C8 0.0479(17) 0.0363(17) 0.0280(16) 0.0050(15) 0.0018(14) 0.0030(15)
    C9 0.064(2) 0.0281(17) 0.0399(19) 0.0096(16) 0.0093(16) 0.0048(15)
    C10 0.064(2) 0.0284(17) 0.044(2) 0.0051(16) 0.0069(17) -0.0067(15)
    C11 0.0416(16) 0.0295(16) 0.0340(17) 0.0049(13) 0.0045(14) -0.0049(14)
    C12 0.0499(18) 0.0313(17) 0.0337(16) -0.0038(15) -0.0023(14) 0.0059(15)
    C13 0.065(3) 0.080(4) 0.124(4) -0.029(3) 0.016(3) -0.031(3)
    C14 0.140(4) 0.055(3) 0.081(3) -0.010(3) 0.062(3) -0.028(3)
    C15 0.058(2) 0.0320(17) 0.0383(19) 0.0107(16) -0.0054(16) -0.0065(15)
    C16 0.0452(19) 0.062(2) 0.056(2) 0.0053(17) 0.0012(18) -0.016(2)
    C17 0.069(2) 0.064(2) 0.0341(18) -0.008(2) 0.0018(16) 0.0017(19)
    S2 0.0377(4) 0.0345(4) 0.0361(4) 0.0016(3) 0.0120(3) 0.0049(3)
    C18 0.0454(17) 0.0320(16) 0.0280(15) -0.0045(14) 0.0073(13) 0.0094(14)
    C19 0.0380(16) 0.0284(16) 0.0393(17) 0.0013(14) 0.0034(14) 0.0053(15)
    C20 0.0354(15) 0.0311(16) 0.0320(15) 0.0005(13) 0.0074(12) 0.0013(13)
    C21 0.0335(14) 0.0277(15) 0.0216(14) -0.0030(12) 0.0003(11) 0.0013(13)
    C22 0.0325(15) 0.0292(15) 0.0257(15) -0.0037(13) 0.0038(12) 0.0001(13)
    N2 0.0393(13) 0.0289(13) 0.0270(13) 0.0025(11) 0.0060(11) 0.0055(11)
    C23 0.0325(13) 0.0270(14) 0.0243(14) 0.0045(13) 0.0076(12) 0.0066(13)
    C24 0.0343(14) 0.0282(15) 0.0248(15) 0.0058(12) 0.0070(12) 0.0067(13)
    C25 0.0398(15) 0.0281(15) 0.0296(16) 0.0006(14) 0.0072(13) -0.0006(14)
    C26 0.0493(16) 0.0261(15) 0.0289(16) 0.0040(14) 0.0138(13) 0.0061(13)
    C27 0.0437(16) 0.0370(17) 0.0205(15) 0.0036(14) 0.0053(12) 0.0029(14)
    C28 0.0379(13) 0.0261(14) 0.0290(14) 0.0035(14) 0.0080(11) 0.0041(14)
    C29 0.0394(16) 0.0342(16) 0.0240(16) 0.0010(13) 0.0013(13) 0.0053(13)
    C30 0.0513(19) 0.076(3) 0.0222(16) 0.0061(18) 0.0056(14) 0.0009(17)
    C31 0.0544(18) 0.051(2) 0.0296(16) -0.0086(18) 0.0019(14) 0.0020(17)
    C32 0.0548(19) 0.0315(17) 0.0286(17) -0.0016(15) 0.0007(15) 0.0032(14)
    C33 0.108(3) 0.047(2) 0.0354(19) -0.028(2) 0.005(2) -0.0012(18)
    C34 0.057(2) 0.069(3) 0.073(3) -0.021(2) 0.006(2) -0.011(2)
_geom_special_details
;
All e.s.d.'s (except the e.s.d. in the dihedral angle between two l.s. planes)
are estimated using the full covariance matrix. The cell e.s.d.'s are taken
into account individually in the estimation of e.s.d.'s in distances, angles
and torsion angles; correlations between e.s.d.'s in cell parameters are only
used when they are defined by crystal symmetry. An approximate (isotropic)
treatment of cell e.s.d.'s is used for estimating e.s.d.'s involving l.s.
planes.
;
loop_
    _geom_bond_atom_site_label_1
    _geom_bond_atom_site_label_2
    _geom_bond_site_symmetry_2
    _geom_bond_distance
    _geom_bond_publ_flag
    S1 C1 . 1.715(3) ?
    S1 C4 . 1.719(3) ?
    C1 C2 . 1.345(5) ?
    C1 H1 . 0.9300 ?
    C2 C3 . 1.411(5) ?
    C2 H2 . 0.9300 ?
    C3 C4 . 1.364(4) ?
    C3 H3 . 0.9300 ?
    C4 C5 . 1.449(4) ?
    C5 N1 . 1.264(3) ?
    C5 H5 . 0.9300 ?
    N1 C6 . 1.427(4) ?
    C6 C11 . 1.398(4) ?
    C6 C7 . 1.419(4) ?
    C7 C8 . 1.387(5) ?
    C7 C12 . 1.515(4) ?
    C8 C9 . 1.379(5) ?
    C8 H8 . 0.9300 ?
    C9 C10 . 1.374(5) ?
    C9 H9 . 0.9300 ?
    C10 C11 . 1.392(5) ?
    C10 H10 . 0.9300 ?
    C11 C15 . 1.527(4) ?
    C12 C14 . 1.498(6) ?
    C12 C13 . 1.514(5) ?
    C12 H12 . 0.9800 ?
    C13 H13A . 0.9600 ?
    C13 H13B . 0.9600 ?
    C13 H13C . 0.9600 ?
    C14 H14A . 0.9600 ?
    C14 H14B . 0.9600 ?
    C14 H14C . 0.9600 ?
    C15 C17 . 1.517(5) ?
    C15 C16 . 1.533(5) ?
    C15 H15 . 0.9800 ?
    C16 H16A . 0.9600 ?
    C16 H16B . 0.9600 ?
    C16 H16C . 0.9600 ?
    C17 H17A . 0.9600 ?
    C17 H17B . 0.9600 ?
    C17 H17C . 0.9600 ?
    S2 C18 . 1.719(3) ?
    S2 C21 . 1.724(3) ?
    C18 C19 . 1.345(4) ?
    C18 H18 . 0.9300 ?
    C19 C20 . 1.415(4) ?
    C19 H19 . 0.9300 ?
    C20 C21 . 1.368(4) ?
    C20 H20 . 0.9300 ?
    C21 C22 . 1.445(4) ?
    C22 N2 . 1.269(4) ?
    C22 H22 . 0.9300 ?
    N2 C23 . 1.437(4) ?
    C23 C24 . 1.398(4) ?
    C23 C28 . 1.409(4) ?
    C24 C25 . 1.385(4) ?
    C24 C29 . 1.526(4) ?
    C25 C26 . 1.393(4) ?
    C25 H25 . 0.9300 ?
    C26 C27 . 1.381(4) ?
    C26 H26 . 0.9300 ?
    C27 C28 . 1.395(5) ?
    C27 H27 . 0.9300 ?
    C28 C32 . 1.517(4) ?
    C29 C30 . 1.511(5) ?
    C29 C31 . 1.518(5) ?
    C29 H29 . 0.9800 ?
    C30 H30A . 0.9600 ?
    C30 H30B . 0.9600 ?
    C30 H30C . 0.9600 ?
    C31 H31A . 0.9600 ?
    C31 H31B . 0.9600 ?
    C31 H31C . 0.9600 ?
    C32 C33 . 1.519(5) ?
    C32 C34 . 1.530(5) ?
    C32 H32 . 0.9800 ?
    C33 H33A . 0.9600 ?
    C33 H33B . 0.9600 ?
    C33 H33C . 0.9600 ?
    C34 H34A . 0.9600 ?
    C34 H34B . 0.9600 ?
    C34 H34C . 0.9600 ?
loop_
    _geom_angle_atom_site_label_1
    _geom_angle_atom_site_label_2
    _geom_angle_atom_site_label_3
    _geom_angle_site_symmetry_1
    _geom_angle_site_symmetry_3
    _geom_angle
    _geom_angle_publ_flag
    C1 S1 C4 . . 91.53(16) ?
    C2 C1 S1 . . 111.8(3) ?
    C2 C1 H1 . . 124.1 ?
    S1 C1 H1 . . 124.1 ?
    C1 C2 C3 . . 112.9(3) ?
    C1 C2 H2 . . 123.6 ?
    C3 C2 H2 . . 123.6 ?
    C4 C3 C2 . . 112.8(3) ?
    C4 C3 H3 . . 123.6 ?
    C2 C3 H3 . . 123.6 ?
    C3 C4 C5 . . 127.5(3) ?
    C3 C4 S1 . . 111.0(2) ?
    C5 C4 S1 . . 121.4(2) ?
    N1 C5 C4 . . 122.0(3) ?
    N1 C5 H5 . . 119.0 ?
    C4 C5 H5 . . 119.0 ?
    C5 N1 C6 . . 121.0(3) ?
    C11 C6 C7 . . 121.0(3) ?
    C11 C6 N1 . . 120.6(2) ?
    C7 C6 N1 . . 118.1(2) ?
    C8 C7 C6 . . 117.9(3) ?
    C8 C7 C12 . . 120.4(2) ?
    C6 C7 C12 . . 121.7(3) ?
    C9 C8 C7 . . 121.8(3) ?
    C9 C8 H8 . . 119.1 ?
    C7 C8 H8 . . 119.1 ?
    C10 C9 C8 . . 119.2(3) ?
    C10 C9 H9 . . 120.4 ?
    C8 C9 H9 . . 120.4 ?
    C9 C10 C11 . . 122.2(3) ?
    C9 C10 H10 . . 118.9 ?
    C11 C10 H10 . . 118.9 ?
    C10 C11 C6 . . 117.9(3) ?
    C10 C11 C15 . . 119.4(3) ?
    C6 C11 C15 . . 122.7(3) ?
    C14 C12 C7 . . 110.2(3) ?
    C14 C12 C13 . . 110.3(4) ?
    C7 C12 C13 . . 111.6(3) ?
    C14 C12 H12 . . 108.2 ?
    C7 C12 H12 . . 108.2 ?
    C13 C12 H12 . . 108.2 ?
    C12 C13 H13A . . 109.5 ?
    C12 C13 H13B . . 109.5 ?
    H13A C13 H13B . . 109.5 ?
    C12 C13 H13C . . 109.5 ?
    H13A C13 H13C . . 109.5 ?
    H13B C13 H13C . . 109.5 ?
    C12 C14 H14A . . 109.5 ?
    C12 C14 H14B . . 109.5 ?
    H14A C14 H14B . . 109.5 ?
    C12 C14 H14C . . 109.5 ?
    H14A C14 H14C . . 109.5 ?
    H14B C14 H14C . . 109.5 ?
    C17 C15 C11 . . 110.4(3) ?
    C17 C15 C16 . . 110.7(3) ?
    C11 C15 C16 . . 111.2(3) ?
    C17 C15 H15 . . 108.1 ?
    C11 C15 H15 . . 108.1 ?
    C16 C15 H15 . . 108.1 ?
    C15 C16 H16A . . 109.5 ?
    C15 C16 H16B . . 109.5 ?
    H16A C16 H16B . . 109.5 ?
    C15 C16 H16C . . 109.5 ?
    H16A C16 H16C . . 109.5 ?
    H16B C16 H16C . . 109.5 ?
    C15 C17 H17A . . 109.5 ?
    C15 C17 H17B . . 109.5 ?
    H17A C17 H17B . . 109.5 ?
    C15 C17 H17C . . 109.5 ?
    H17A C17 H17C . . 109.5 ?
    H17B C17 H17C . . 109.5 ?
    C18 S2 C21 . . 91.46(14) ?
    C19 C18 S2 . . 112.3(2) ?
    C19 C18 H18 . . 123.8 ?
    S2 C18 H18 . . 123.8 ?
    C18 C19 C20 . . 112.3(3) ?
    C18 C19 H19 . . 123.8 ?
    C20 C19 H19 . . 123.8 ?
    C21 C20 C19 . . 113.2(3) ?
    C21 C20 H20 . . 123.4 ?
    C19 C20 H20 . . 123.4 ?
    C20 C21 C22 . . 127.3(3) ?
    C20 C21 S2 . . 110.7(2) ?
    C22 C21 S2 . . 121.9(2) ?
    N2 C22 C21 . . 122.8(3) ?
    N2 C22 H22 . . 118.6 ?
    C21 C22 H22 . . 118.6 ?
    C22 N2 C23 . . 117.8(2) ?
    C24 C23 C28 . . 121.8(3) ?
    C24 C23 N2 . . 119.5(2) ?
    C28 C23 N2 . . 118.6(3) ?
    C25 C24 C23 . . 118.1(3) ?
    C25 C24 C29 . . 120.8(3) ?
    C23 C24 C29 . . 120.8(3) ?
    C24 C25 C26 . . 121.3(3) ?
    C24 C25 H25 . . 119.3 ?
    C26 C25 H25 . . 119.3 ?
    C27 C26 C25 . . 119.6(3) ?
    C27 C26 H26 . . 120.2 ?
    C25 C26 H26 . . 120.2 ?
    C26 C27 C28 . . 121.3(3) ?
    C26 C27 H27 . . 119.3 ?
    C28 C27 H27 . . 119.3 ?
    C27 C28 C23 . . 117.7(3) ?
    C27 C28 C32 . . 121.5(3) ?
    C23 C28 C32 . . 120.8(3) ?
    C30 C29 C31 . . 110.7(3) ?
    C30 C29 C24 . . 109.5(2) ?
    C31 C29 C24 . . 114.1(3) ?
    C30 C29 H29 . . 107.4 ?
    C31 C29 H29 . . 107.4 ?
    C24 C29 H29 . . 107.4 ?
    C29 C30 H30A . . 109.5 ?
    C29 C30 H30B . . 109.5 ?
    H30A C30 H30B . . 109.5 ?
    C29 C30 H30C . . 109.5 ?
    H30A C30 H30C . . 109.5 ?
    H30B C30 H30C . . 109.5 ?
    C29 C31 H31A . . 109.5 ?
    C29 C31 H31B . . 109.5 ?
    H31A C31 H31B . . 109.5 ?
    C29 C31 H31C . . 109.5 ?
    H31A C31 H31C . . 109.5 ?
    H31B C31 H31C . . 109.5 ?
    C28 C32 C33 . . 113.5(3) ?
    C28 C32 C34 . . 110.4(3) ?
    C33 C32 C34 . . 110.6(3) ?
    C28 C32 H32 . . 107.4 ?
    C33 C32 H32 . . 107.4 ?
    C34 C32 H32 . . 107.4 ?
    C32 C33 H33A . . 109.5 ?
    C32 C33 H33B . . 109.5 ?
    H33A C33 H33B . . 109.5 ?
    C32 C33 H33C . . 109.5 ?
    H33A C33 H33C . . 109.5 ?
    H33B C33 H33C . . 109.5 ?
    C32 C34 H34A . . 109.5 ?
    C32 C34 H34B . . 109.5 ?
    H34A C34 H34B . . 109.5 ?
    C32 C34 H34C . . 109.5 ?
    H34A C34 H34C . . 109.5 ?
    H34B C34 H34C . . 109.5 ?
loop_
    _geom_torsion_atom_site_label_1
    _geom_torsion_atom_site_label_2
    _geom_torsion_atom_site_label_3
    _geom_torsion_atom_site_label_4
    _geom_torsion_site_symmetry_1
    _geom_torsion_site_symmetry_2
    _geom_torsion_site_symmetry_3
    _geom_torsion_site_symmetry_4
    _geom_torsion
    _geom_torsion_publ_flag
    C4 S1 C1 C2 . . . . 0.4(3) ?
    S1 C1 C2 C3 . . . . -0.2(4) ?
    C1 C2 C3 C4 . . . . -0.2(4) ?
    C2 C3 C4 C5 . . . . -176.0(3) ?
    C2 C3 C4 S1 . . . . 0.5(3) ?
    C1 S1 C4 C3 . . . . -0.5(2) ?
    C1 S1 C4 C5 . . . . 176.2(2) ?
    C3 C4 C5 N1 . . . . 173.4(3) ?
    S1 C4 C5 N1 . . . . -2.8(4) ?
    C4 C5 N1 C6 . . . . -177.8(2) ?
    C5 N1 C6 C11 . . . . 84.0(3) ?
    C5 N1 C6 C7 . . . . -102.3(3) ?
    C11 C6 C7 C8 . . . . 0.1(4) ?
    N1 C6 C7 C8 . . . . -173.5(3) ?
    C11 C6 C7 C12 . . . . -178.7(3) ?
    N1 C6 C7 C12 . . . . 7.6(4) ?
    C6 C7 C8 C9 . . . . 1.0(5) ?
    C12 C7 C8 C9 . . . . 179.9(3) ?
    C7 C8 C9 C10 . . . . -0.5(5) ?
    C8 C9 C10 C11 . . . . -1.4(6) ?
    C9 C10 C11 C6 . . . . 2.5(5) ?
    C9 C10 C11 C15 . . . . 179.1(3) ?
    C7 C6 C11 C10 . . . . -1.8(4) ?
    N1 C6 C11 C10 . . . . 171.7(3) ?
    C7 C6 C11 C15 . . . . -178.3(3) ?
    N1 C6 C11 C15 . . . . -4.8(5) ?
    C8 C7 C12 C14 . . . . -67.3(4) ?
    C6 C7 C12 C14 . . . . 111.6(4) ?
    C8 C7 C12 C13 . . . . 55.6(5) ?
    C6 C7 C12 C13 . . . . -125.6(4) ?
    C10 C11 C15 C17 . . . . -72.7(4) ?
    C6 C11 C15 C17 . . . . 103.7(4) ?
    C10 C11 C15 C16 . . . . 50.5(4) ?
    C6 C11 C15 C16 . . . . -133.1(3) ?
    C21 S2 C18 C19 . . . . 0.1(2) ?
    S2 C18 C19 C20 . . . . 0.3(3) ?
    C18 C19 C20 C21 . . . . -0.5(4) ?
    C19 C20 C21 C22 . . . . -177.2(3) ?
    C19 C20 C21 S2 . . . . 0.6(3) ?
    C18 S2 C21 C20 . . . . -0.4(2) ?
    C18 S2 C21 C22 . . . . 177.6(2) ?
    C20 C21 C22 N2 . . . . 176.8(3) ?
    S2 C21 C22 N2 . . . . -0.8(4) ?
    C21 C22 N2 C23 . . . . -177.7(2) ?
    C22 N2 C23 C24 . . . . 88.5(3) ?
    C22 N2 C23 C28 . . . . -94.9(3) ?
    C28 C23 C24 C25 . . . . 3.0(4) ?
    N2 C23 C24 C25 . . . . 179.5(2) ?
    C28 C23 C24 C29 . . . . -172.0(3) ?
    N2 C23 C24 C29 . . . . 4.5(4) ?
    C23 C24 C25 C26 . . . . -1.7(4) ?
    C29 C24 C25 C26 . . . . 173.2(3) ?
    C24 C25 C26 C27 . . . . -0.8(4) ?
    C25 C26 C27 C28 . . . . 2.2(4) ?
    C26 C27 C28 C23 . . . . -0.9(4) ?
    C26 C27 C28 C32 . . . . -178.1(3) ?
    C24 C23 C28 C27 . . . . -1.7(4) ?
    N2 C23 C28 C27 . . . . -178.2(3) ?
    C24 C23 C28 C32 . . . . 175.5(3) ?
    N2 C23 C28 C32 . . . . -1.0(4) ?
    C25 C24 C29 C30 . . . . -97.0(3) ?
    C23 C24 C29 C30 . . . . 77.8(4) ?
    C25 C24 C29 C31 . . . . 27.7(4) ?
    C23 C24 C29 C31 . . . . -157.5(3) ?
    C27 C28 C32 C33 . . . . -23.4(5) ?
    C23 C28 C32 C33 . . . . 159.5(3) ?
    C27 C28 C32 C34 . . . . 101.4(4) ?
    C23 C28 C32 C34 . . . . -75.7(4) ?
loop_
    _geom_hbond_atom_site_label_D
    _geom_hbond_atom_site_label_H
    _geom_hbond_atom_site_label_A
    _geom_hbond_site_symmetry_A
    _geom_hbond_distance_DH
    _geom_hbond_distance_HA
    _geom_hbond_distance_DA
    _geom_hbond_angle_DHA
    C20 H20 N1 1_555 0.93 2.519 3.449(8) 178.4
