# Supplementary material for: (2,6-Diisopropyl­phen­yl)(2-thienylmethyl­ene)amine
Source: Acta Crystallogr Sect E Struct Rep Online. 2009 Feb 25;65(Pt 3):o593. doi: 10.1107/S1600536809006291 (PMC2968562; doi:10.1107/S1600536809006291)
Supplement: Supplementary file 2 [file e-65-0o593-Isup2.hkl]

# 
# h,k,l, Fc-squared, Fo-squared, sigma(Fo-squared) and status flag 
# 
data_I
_shelx_title ' tt302 in P2(1)' 
_shelx_refln_list_code          4 
_shelx_F_calc_maximum      157.91 
_exptl_crystal_F_000       584.00 
_reflns_d_resolution_high  0.9114 
 
loop_ 
 _symmetry_equiv_pos_as_xyz 
 'x, y, z' 
 '-x, y+1/2, -z' 
 
_cell_length_a    10.0877 
_cell_length_b    14.2750 
_cell_length_c    11.4503 
_cell_angle_alpha  90.000 
_cell_angle_beta  109.651 
_cell_angle_gamma  90.000 
 
_shelx_F_squared_multiplier     1.000 
 
loop_ 
 _refln_index_h 
 _refln_index_k 
 _refln_index_l 
 _refln_F_squared_calc 
 _refln_F_squared_meas 
 _refln_F_squared_sigma 
 _refln_observed_status 
   1   0   0        0.23        0.18      0.17 o 
   2   0   0      105.12       90.71      1.38 o 
   3   0   0      867.60      790.63     28.48 o 
   4   0   0      343.58      304.92      6.86 o 
   5   0   0      442.66      407.41     15.01 o 
   6   0   0        0.05        0.83      0.43 o 
   7   0   0        5.86        4.46      0.38 o 
   8   0   0       93.70       91.54      3.92 o 
   9   0   0        0.74       -1.37      1.37 o 
  10   0   0       49.24       53.39      4.01 o 
   1   1   0     3488.20     3405.65    176.90 o 
   2   1   0      200.81      159.35      2.48 o 
   3   1   0     2088.92     2072.80     67.98 o 
   4   1   0      222.70      211.92      7.15 o 
   5   1   0      103.44      110.14      3.49 o 
   6   1   0      485.50      439.99      8.60 o 
   7   1   0      138.41      139.22      3.06 o 
   8   1   0      521.18      519.97     17.33 o 
   9   1   0      154.16      149.24      3.90 o 
  10   1   0        5.41        6.44      0.87 o 
   0   2   0      486.85      465.64      3.15 o 
   1   2   0      683.47      662.04      8.86 o 
   2   2   0      529.07      548.63      9.03 o 
   3   2   0      172.42      152.81      7.80 o 
   4   2   0       35.13       34.43      2.60 o 
   5   2   0       96.22      100.36      2.14 o 
   6   2   0      246.82      227.44     12.42 o 
   7   2   0      212.41      193.85      5.35 o 
   8   2   0      138.51      131.45      3.32 o 
   9   2   0      235.17      221.67      9.53 o 
  10   2   0      137.21      136.10      2.85 o 
   1   3   0     7525.39     7882.91    204.59 o 
   2   3   0     1469.07     1429.75     42.59 o 
   3   3   0      533.19      460.90     14.69 o 
   4   3   0      388.27      334.45     10.00 o 
   5   3   0      538.61      537.56     20.01 o 
   6   3   0      222.39      206.91      7.37 o 
   7   3   0       99.54       94.67      2.16 o 
   8   3   0       56.40       52.28      2.56 o 
   9   3   0      162.87      166.43      4.08 o 
  10   3   0      126.94      140.18      2.93 o 
   0   4   0     6678.86     7236.44     17.61 o 
   1   4   0      236.08      219.56      2.24 o 
   2   4   0     3132.85     3113.84     39.14 o 
   3   4   0      298.02      287.48      6.15 o 
   4   4   0      955.51      967.67     31.05 o 
   5   4   0      322.27      317.73      3.77 o 
   6   4   0      231.94      244.86      3.68 o 
   7   4   0      225.27      225.47      9.42 o 
   8   4   0      207.24      204.04      5.73 o 
   9   4   0      108.30      110.07      2.53 o 
  10   4   0       12.04       11.37      0.70 o 
   1   5   0       19.12       15.39      0.59 o 
   2   5   0      331.21      326.66      3.17 o 
   3   5   0     3760.96     3955.67     95.19 o 
   4   5   0      917.14      973.21      6.23 o 
   5   5   0      742.80      688.49     17.40 o 
   6   5   0      174.12      168.94      3.94 o 
   7   5   0      197.65      194.54      4.88 o 
   8   5   0       28.04       29.83      1.14 o 
   9   5   0       68.60       66.62      1.72 o 
   0   6   0       95.14       93.53      2.56 o 
   1   6   0     2964.04     3187.42     11.75 o 
   2   6   0      273.94      303.27      3.94 o 
   3   6   0      264.62      327.73      5.80 o 
   4   6   0      406.93      396.69      8.25 o 
   5   6   0       67.17       78.48      6.11 o 
   6   6   0       49.67       51.52      2.74 o 
   7   6   0      134.84      154.43      3.56 o 
   8   6   0       34.22       38.49      1.08 o 
   9   6   0      147.80      151.62      4.16 o 
   1   7   0      161.18      144.31      4.61 o 
   2   7   0       47.99       39.86      1.05 o 
   3   7   0       67.94       73.09      1.59 o 
   4   7   0      542.03      508.11     12.33 o 
   5   7   0      118.37      119.85      2.77 o 
   6   7   0      117.66      113.05      4.76 o 
   7   7   0      368.72      353.97      5.34 o 
   8   7   0       30.41       32.13      1.41 o 
   9   7   0       37.15       44.17      1.22 o 
   0   8   0     1118.76     1207.14     10.12 o 
   1   8   0      405.24      422.73      7.82 o 
   2   8   0      596.97      616.43      5.40 o 
   3   8   0      183.17      190.81      3.25 o 
   4   8   0      271.87      281.08      4.36 o 
   5   8   0      201.16      190.77      3.59 o 
   6   8   0       95.19       90.41      2.01 o 
   7   8   0      114.52      106.09      2.30 o 
   8   8   0       73.25       73.64      2.17 o 
   1   9   0        5.48        5.36      0.44 o 
   2   9   0      631.44      689.31      6.03 o 
   3   9   0      271.78      269.20      4.01 o 
   4   9   0       49.04       49.33      1.42 o 
   5   9   0      327.14      329.64      4.93 o 
   6   9   0       13.16       11.55      0.58 o 
   7   9   0       12.85       14.31      0.63 o 
   8   9   0       47.19       50.31      1.49 o 
   0  10   0      354.44      369.06      6.56 o 
   1  10   0      305.10      321.07      4.33 o 
   2  10   0      337.05      344.95      4.60 o 
   3  10   0       60.24       57.12      1.57 o 
   4  10   0        6.18        8.77      0.46 o 
   5  10   0       23.44       21.09      0.64 o 
   6  10   0      258.49      238.89      4.71 o 
   7  10   0      104.05      113.40      5.08 o 
   8  10   0        1.48       -0.04      1.34 o 
   1  11   0      147.06      145.18      5.65 o 
   2  11   0      465.46      458.29      5.56 o 
   3  11   0       62.85       59.25      1.74 o 
   4  11   0       82.24       76.73      2.01 o 
   5  11   0      308.23      304.14      5.36 o 
   6  11   0       76.86       78.08      2.21 o 
   7  11   0       73.20       68.04      1.89 o 
   0  12   0      480.80      481.31      8.43 o 
   1  12   0      890.78      957.02      8.42 o 
   2  12   0       96.20       96.10      2.38 o 
   3  12   0      124.83      134.16      3.60 o 
   4  12   0       61.18       55.18      1.51 o 
   5  12   0       23.40       26.04      0.78 o 
   6  12   0       36.62       36.35      1.03 o 
   1  13   0      344.43      354.34      5.51 o 
   2  13   0       26.38       28.85      1.22 o 
   3  13   0      144.87      142.70      3.82 o 
   4  13   0      150.45      152.78      5.53 o 
   5  13   0       69.10       73.44      3.98 o 
   0  14   0     1282.50     1308.52     15.48 o 
   1  14   0       95.45       99.37      2.40 o 
   2  14   0       35.19       34.07      0.99 o 
   3  14   0       55.54       56.66      3.87 o 
   4  14   0       50.95       52.33      2.28 o 
   1  15   0       27.93       27.60      0.81 o 
   2  15   0        7.88        8.43      1.35 o 
   3  15   0       60.12       52.96      1.34 o 
 -10   0   1       15.19       12.07      0.95 o 
  -9   0   1      120.71      138.26      5.12 o 
  -8   0   1      533.01      505.80      8.45 o 
  -7   0   1      298.59      303.99      6.10 o 
  -6   0   1      713.77      638.30      7.78 o 
  -5   0   1       23.31       21.64      0.79 o 
  -4   0   1      733.25      738.82      6.52 o 
  -3   0   1       24.57       17.68      0.65 o 
  -2   0   1    24935.50    26878.30    133.69 o 
  -1   0   1      272.18      239.17      1.99 o 
   0   0   1     1046.84     1066.90      3.72 o 
   1   0   1       24.98       26.59      0.97 o 
   2   0   1     5412.63     5260.17     14.28 o 
   3   0   1        2.89        3.91      0.29 o 
   4   0   1     1702.61     1550.92     10.17 o 
   5   0   1       21.03       18.33      0.69 o 
   6   0   1       31.92       30.35      1.27 o 
   7   0   1        0.15        1.97      0.51 o 
   8   0   1       19.56       19.17      0.90 o 
   9   0   1      104.58      106.87      3.53 o 
  10   0   1      296.67      302.74      8.61 o 
 -10   1   1       58.38       60.69      2.39 o 
  -9   1   1      127.89      133.10      5.12 o 
  -8   1   1       69.50       65.86      2.49 o 
  -7   1   1      171.55      159.57      4.53 o 
  -6   1   1       12.57       13.92      0.54 o 
  -5   1   1      121.70      106.50      2.91 o 
  -4   1   1     2410.57     2338.76     11.72 o 
  -3   1   1     1209.07     1173.65      7.08 o 
  -2   1   1    11472.39    11686.71     82.24 o 
  -1   1   1      265.90      257.05      2.20 o 
   0   1   1     3574.24     3581.99      8.19 o 
   1   1   1       99.73      102.65      1.64 o 
   2   1   1     1064.91     1075.42      6.21 o 
   3   1   1      182.09      167.53      2.98 o 
   4   1   1       78.24       73.87      2.42 o 
   5   1   1      888.29      875.12      8.61 o 
   6   1   1       89.93       83.15      3.19 o 
   7   1   1      426.55      437.69      7.50 o 
   8   1   1      104.35       98.15      2.96 o 
   9   1   1       92.50       89.55      3.31 o 
  10   1   1      108.21      104.67      3.84 o 
 -10   2   1      140.91      148.38      5.61 o 
  -9   2   1        9.33       11.96      0.85 o 
  -8   2   1      261.57      271.28      6.33 o 
  -7   2   1      198.13      202.34      5.10 o 
  -6   2   1      180.10      185.48      4.30 o 
  -5   2   1      427.99      388.76      5.39 o 
  -4   2   1      678.00      708.27      6.38 o 
  -3   2   1     1479.83     1354.90      7.93 o 
  -2   2   1     1118.30      988.12      5.69 o 
  -1   2   1     1659.90     1576.72      6.58 o 
   0   2   1       90.09       83.86      1.49 o 
   1   2   1     7971.82     7699.13     16.20 o 
   2   2   1      978.64      913.91      5.98 o 
   3   2   1     1228.12     1216.29      8.09 o 
   4   2   1      276.40      277.29      4.41 o 
   5   2   1       60.66       53.43      1.68 o 
   6   2   1      246.76      241.16      5.17 o 
   7   2   1      135.70      125.46      4.30 o 
   8   2   1      480.25      514.58      8.91 o 
   9   2   1       66.69       62.44      2.36 o 
  10   2   1       13.37       12.52      1.00 o 
 -10   3   1       22.54       23.17      1.11 o 
  -9   3   1        7.65        7.89      0.84 o 
  -8   3   1      289.10      303.58      6.69 o 
  -7   3   1      345.69      347.81      6.69 o 
  -6   3   1      385.77      368.41      6.06 o 
  -5   3   1      752.36      784.63      7.91 o 
  -4   3   1      127.09      134.08      3.06 o 
  -3   3   1      396.11      354.33      4.35 o 
  -2   3   1      291.68      276.03      3.41 o 
  -1   3   1     2347.24     2373.67      9.36 o 
   0   3   1     3326.18     3404.46     10.81 o 
   1   3   1     1712.85     1639.37      7.72 o 
   2   3   1       23.44       15.59      0.67 o 
   3   3   1     1000.95     1026.12      7.69 o 
   4   3   1      886.65      920.84      8.32 o 
   5   3   1      949.99      920.09      9.09 o 
   6   3   1       34.70       27.33      1.11 o 
   7   3   1       55.19       58.72      2.22 o 
   8   3   1      137.29      139.69      5.04 o 
   9   3   1      204.47      232.18      6.50 o 
 -10   4   1        9.71       10.12      0.95 o 
  -9   4   1      178.89      182.15      5.87 o 
  -8   4   1      118.64      127.16      4.52 o 
  -7   4   1      407.04      420.67      7.35 o 
  -6   4   1      275.49      282.63      5.60 o 
  -5   4   1       17.70       16.03      0.85 o 
  -4   4   1     1519.67     1550.92     10.49 o 
  -3   4   1       22.94       16.62      0.59 o 
  -2   4   1      288.81      262.62      3.60 o 
  -1   4   1     2095.72     2029.40      9.38 o 
   0   4   1      834.99      821.89      5.91 o 
   1   4   1      218.37      192.77      3.08 o 
   2   4   1       36.23       46.15      1.22 o 
   3   4   1       74.10       94.49      2.57 o 
   4   4   1     2257.03     2301.99     13.64 o 
   5   4   1      104.82      102.79      3.37 o 
   6   4   1       40.51       40.15      1.89 o 
   7   4   1       46.74       41.46      1.76 o 
   8   4   1      162.57      160.17      5.40 o 
   9   4   1       22.41       22.72      1.06 o 
 -10   5   1       51.30       51.26      2.08 o 
  -9   5   1       26.24       27.24      1.29 o 
  -8   5   1       60.80       60.90      2.59 o 
  -7   5   1       27.41       25.62      1.12 o 
  -6   5   1      756.73      768.01      9.24 o 
  -5   5   1      138.54      161.18      4.01 o 
  -4   5   1      663.95      662.07      7.26 o 
  -3   5   1      708.96      687.27      6.73 o 
  -2   5   1      738.13      781.55      6.71 o 
  -1   5   1      685.32      767.58      6.41 o 
   0   5   1      357.91      342.03      4.27 o 
   1   5   1      694.98      730.56      6.48 o 
   2   5   1     1252.72     1343.43      9.13 o 
   3   5   1       99.64      136.01      3.38 o 
   4   5   1       46.96       44.94      1.60 o 
   5   5   1       97.06       96.82      3.44 o 
   6   5   1      120.38      129.50      4.17 o 
   7   5   1      552.44      550.34      8.82 o 
   8   5   1       85.84       82.28      3.10 o 
   9   5   1      188.00      200.80      6.89 o 
  -9   6   1       46.80       43.12      1.79 o 
  -8   6   1       88.03       93.88      3.06 o 
  -7   6   1      300.76      271.78      6.33 o 
  -6   6   1       50.66       57.68      2.14 o 
  -5   6   1      385.34      376.30      6.30 o 
  -4   6   1      302.04      339.19      5.50 o 
  -3   6   1     1107.46     1058.33      8.93 o 
  -2   6   1        1.59        1.37      0.33 o 
  -1   6   1       12.07       11.46      0.58 o 
   0   6   1      249.98      228.59      3.87 o 
   1   6   1     2569.45     2777.95     13.67 o 
   2   6   1      496.21      525.88      6.27 o 
   3   6   1     2117.79     2266.00     13.52 o 
   4   6   1       85.13       79.68      3.05 o 
   5   6   1      321.38      304.49      5.96 o 
   6   6   1      144.90      140.21      4.55 o 
   7   6   1       11.61       13.32      0.81 o 
   8   6   1        3.66        3.21      0.78 o 
   9   6   1        6.07        7.31      0.95 o 
  -9   7   1       43.34       45.68      1.90 o 
  -8   7   1       96.77      108.46      3.38 o 
  -7   7   1       21.50       21.09      0.94 o 
  -6   7   1       78.15       75.98      2.45 o 
  -5   7   1      432.80      428.41      7.07 o 
  -4   7   1      356.30      350.21      5.91 o 
  -3   7   1      410.11      431.80      6.21 o 
  -2   7   1     1240.07     1292.63     10.18 o 
  -1   7   1      786.33      842.97      7.95 o 
   0   7   1      415.05      432.23      5.68 o 
   1   7   1      956.43     1069.32      8.97 o 
   2   7   1      210.84      242.77      4.52 o 
   3   7   1      130.62      140.44      3.74 o 
   4   7   1      119.23      118.03      3.80 o 
   5   7   1      385.53      413.48      7.12 o 
   6   7   1      344.34      355.89      7.25 o 
   7   7   1       88.37       87.94      2.96 o 
   8   7   1      123.85      125.53      3.82 o 
  -9   8   1       52.74       56.45      1.86 o 
  -8   8   1       23.14       23.63      1.04 o 
  -7   8   1       53.57       55.37      2.09 o 
  -6   8   1      207.95      199.54      5.66 o 
  -5   8   1      110.13      118.29      4.08 o 
  -4   8   1      291.59      287.84      5.65 o 
  -3   8   1      182.85      178.23      4.44 o 
  -2   8   1       15.17       16.41      0.73 o 
  -1   8   1      143.89      166.44      3.96 o 
   0   8   1      799.31      802.34      8.48 o 
   1   8   1       54.27       64.96      2.54 o 
   2   8   1      909.98      907.72      9.28 o 
   3   8   1      627.53      649.49      8.28 o 
   4   8   1      278.04      295.36      6.01 o 
   5   8   1      141.10      136.30      4.48 o 
   6   8   1       47.50       43.91      1.64 o 
   7   8   1      147.32      148.60      5.41 o 
   8   8   1       21.71       25.31      1.12 o 
  -8   9   1       28.61       32.74      1.37 o 
  -7   9   1        8.43        8.51      0.82 o 
  -6   9   1      176.67      169.16      5.33 o 
  -5   9   1      348.89      358.99      7.12 o 
  -4   9   1       26.94       28.32      1.23 o 
  -3   9   1      300.52      318.31      6.09 o 
  -2   9   1      101.26      104.00      3.57 o 
  -1   9   1      532.70      535.68      7.32 o 
   0   9   1      640.17      659.96      8.13 o 
   1   9   1       93.35      103.21      3.47 o 
   2   9   1      308.88      336.89      6.11 o 
   3   9   1       67.44       66.34      2.22 o 
   4   9   1      102.96      103.99      4.00 o 
   5   9   1       70.68       70.43      2.51 o 
   6   9   1      129.24      143.94      5.22 o 
   7   9   1       84.77       85.87      3.24 o 
   8   9   1       31.05       32.11      1.16 o 
  -8  10   1      132.35      126.29      4.03 o 
  -7  10   1      315.96      331.52      8.24 o 
  -6  10   1      158.74      146.02      5.36 o 
  -5  10   1       57.72       62.70      2.50 o 
  -4  10   1      327.83      305.91      6.72 o 
  -3  10   1       55.15       53.23      2.18 o 
  -2  10   1      236.82      229.73      5.43 o 
  -1  10   1       59.97       62.78      2.23 o 
   0  10   1      214.29      217.45      5.16 o 
   1  10   1      535.02      521.31      7.80 o 
   2  10   1      256.31      252.54      5.70 o 
   3  10   1      525.69      527.18      8.43 o 
   4  10   1      291.40      297.96      6.78 o 
   5  10   1      219.01      216.63      6.15 o 
   6  10   1       67.21       71.22      2.95 o 
   7  10   1        3.47        4.47      0.87 o 
  -7  11   1      216.65      210.86      6.81 o 
  -6  11   1       72.56       79.05      3.03 o 
  -5  11   1       65.13       62.03      2.22 o 
  -4  11   1       94.05      102.50      3.11 o 
  -3  11   1      966.42     1000.14     11.90 o 
  -2  11   1      691.63      699.42      9.72 o 
  -1  11   1     1325.87     1318.10     13.06 o 
   0  11   1      777.83      828.10     10.33 o 
   1  11   1       57.77       58.33      2.35 o 
   2  11   1       59.70       60.43      2.39 o 
   3  11   1       54.13       52.92      2.36 o 
   4  11   1      126.68      126.78      4.71 o 
   5  11   1       18.18       16.75      0.91 o 
   6  11   1       28.68       24.29      1.09 o 
   7  11   1       36.52       39.77      1.77 o 
  -6  12   1       35.09       37.96      1.63 o 
  -5  12   1       25.99       25.14      1.07 o 
  -4  12   1      410.28      413.51      8.51 o 
  -3  12   1       33.48       35.08      1.36 o 
  -2  12   1      125.09      129.00      4.75 o 
  -1  12   1      512.27      499.93      8.59 o 
   0  12   1      182.60      177.60      5.57 o 
   1  12   1      358.77      368.41      7.37 o 
   2  12   1      355.19      372.33      7.74 o 
   3  12   1       57.36       54.23      2.07 o 
   4  12   1      111.49      121.82      3.58 o 
   5  12   1       29.88       29.46      1.43 o 
   6  12   1       18.91       16.93      1.05 o 
  -6  13   1       43.43       42.17      1.61 o 
  -5  13   1       46.50       53.91      2.00 o 
  -4  13   1       10.48        9.95      0.86 o 
  -3  13   1      191.63      204.58      6.35 o 
  -2  13   1      159.26      176.65      5.67 o 
  -1  13   1      481.62      506.82      9.04 o 
   0  13   1       69.56       69.29      2.98 o 
   1  13   1      173.47      175.65      5.77 o 
   2  13   1      173.14      169.70      5.67 o 
   3  13   1       74.91       70.86      3.02 o 
   4  13   1      100.38      101.47      3.44 o 
   5  13   1      212.72      194.46      6.78 o 
  -4  14   1        1.26       -1.01      1.77 o 
  -3  14   1       36.29       34.27      1.20 o 
  -2  14   1      510.59      497.04      9.90 o 
  -1  14   1      187.29      190.31      6.36 o 
   0  14   1       44.96       48.25      1.90 o 
   1  14   1      219.20      218.37      6.81 o 
   2  14   1       68.62       61.83      2.95 o 
   3  14   1      210.75      209.00      6.66 o 
   4  14   1       24.37       27.41      1.21 o 
  -3  15   1        1.72       -0.53      1.57 o 
  -2  15   1       91.38       94.37      3.73 o 
  -1  15   1       31.83       31.72      1.25 o 
   0  15   1       39.85       41.18      1.75 o 
   1  15   1       34.81       33.53      1.38 o 
   2  15   1       29.45       23.88      1.13 o 
 -10   0   2       66.69       65.85      2.42 o 
  -9   0   2      373.03      378.47      7.97 o 
  -8   0   2      310.93      300.24      6.66 o 
  -7   0   2       19.77       21.96      0.96 o 
  -6   0   2      663.04      682.92      7.82 o 
  -5   0   2        0.91        1.43      0.34 o 
  -4   0   2     1744.47     1643.16      9.78 o 
  -3   0   2     2404.21     2311.33     10.03 o 
  -2   0   2       87.23       85.13      1.81 o 
  -1   0   2     1662.22     1677.09      6.78 o 
   0   0   2      717.71      730.72      4.42 o 
   1   0   2      206.00      195.56      2.63 o 
   2   0   2       69.20       70.69      1.94 o 
   3   0   2      892.89      934.09      7.34 o 
   4   0   2      409.76      352.06      5.13 o 
   5   0   2      270.31      314.07      5.45 o 
   6   0   2        1.17       -0.20      0.83 o 
   7   0   2        0.04        0.60      1.29 o 
   8   0   2      219.72      206.70      6.13 o 
   9   0   2      824.81      782.75     12.43 o 
 -10   1   2       81.98       84.45      3.29 o 
  -9   1   2      145.00      153.21      5.28 o 
  -8   1   2      616.38      652.42      9.38 o 
  -7   1   2      178.20      182.90      4.62 o 
  -6   1   2       74.34       64.01      1.84 o 
  -5   1   2      240.55      236.68      4.33 o 
  -4   1   2      256.75      246.28      3.75 o 
  -3   1   2     1544.04     1434.20      7.84 o 
  -2   1   2     5315.47     4813.19     13.07 o 
  -1   1   2     3333.80     3163.17      9.49 o 
   0   1   2     4102.80     4196.72     11.00 o 
   1   1   2     5094.12     4822.78     13.03 o 
   2   1   2      510.64      480.39      4.69 o 
   3   1   2      429.73      392.35      4.91 o 
   4   1   2       30.14       22.48      0.97 o 
   5   1   2      331.59      319.55      5.50 o 
   6   1   2       16.39       17.57      0.64 o 
   7   1   2       16.97       15.52      0.74 o 
   8   1   2      177.53      178.26      5.58 o 
   9   1   2      100.85       96.21      3.43 o 
 -10   2   2       18.66       18.95      0.97 o 
  -9   2   2       50.21       56.52      2.12 o 
  -8   2   2      396.78      401.37      7.53 o 
  -7   2   2      411.01      419.54      7.00 o 
  -6   2   2      391.95      397.39      6.13 o 
  -5   2   2      830.60      785.05      7.68 o 
  -4   2   2      341.65      345.37      4.60 o 
  -3   2   2     5221.56     4792.88     15.30 o 
  -2   2   2      889.68      835.22      5.72 o 
  -1   2   2     9607.45     9860.01     19.43 o 
   0   2   2       91.95       87.43      1.76 o 
   1   2   2    20297.18    18543.66    125.23 o 
   2   2   2      148.02      148.90      2.81 o 
   3   2   2      998.48      987.06      7.81 o 
   4   2   2      349.24      363.28      5.37 o 
   5   2   2      419.49      405.32      6.19 o 
   6   2   2       16.09       18.51      0.70 o 
   7   2   2      137.29      140.30      4.55 o 
   8   2   2       85.28       65.93      2.84 o 
   9   2   2       13.11       14.24      1.03 o 
 -10   3   2       41.56       39.88      1.62 o 
  -9   3   2      138.56      155.75      5.43 o 
  -8   3   2      211.31      225.91      5.77 o 
  -7   3   2       43.30       51.81      2.03 o 
  -6   3   2      117.37      108.24      3.46 o 
  -5   3   2      576.34      550.06      6.62 o 
  -4   3   2      751.63      733.57      6.96 o 
  -3   3   2     2048.45     2056.39     10.58 o 
  -2   3   2     1897.57     1815.75      8.85 o 
  -1   3   2      635.57      576.62      4.74 o 
   0   3   2     3270.24     3207.59     11.42 o 
   1   3   2     2631.84     2605.07     11.10 o 
   2   3   2     1549.07     1541.00      9.13 o 
   3   3   2      130.76      122.39      3.02 o 
   4   3   2      292.19      294.40      4.98 o 
   5   3   2      120.72      118.31      3.53 o 
   6   3   2       21.90       17.78      0.75 o 
   7   3   2       25.19       23.05      0.90 o 
   8   3   2      129.48      119.31      3.54 o 
   9   3   2      143.26      142.62      4.07 o 
 -10   4   2       22.33       23.63      1.08 o 
  -9   4   2       51.06       51.13      1.83 o 
  -8   4   2       27.99       23.17      0.90 o 
  -7   4   2      446.98      434.58      7.30 o 
  -6   4   2       80.15       75.47      2.22 o 
  -5   4   2      223.55      210.92      4.34 o 
  -4   4   2      422.89      446.63      5.78 o 
  -3   4   2      856.92      872.40      7.34 o 
  -2   4   2      507.31      463.16      4.97 o 
  -1   4   2      311.72      298.38      3.84 o 
   0   4   2     1069.34     1143.26      7.56 o 
   1   4   2      179.88      208.30      3.33 o 
   2   4   2     3617.63     3941.42     15.85 o 
   3   4   2       94.55      114.08      3.01 o 
   4   4   2      625.97      634.06      7.54 o 
   5   4   2       70.62       74.51      2.21 o 
   6   4   2      420.23      412.86      7.11 o 
   7   4   2      303.55      299.15      6.79 o 
   8   4   2      115.60      105.29      3.41 o 
   9   4   2       55.09       48.01      1.83 o 
 -10   5   2       78.13       83.28      3.35 o 
  -9   5   2      233.56      245.55      6.82 o 
  -8   5   2        8.82        8.09      0.75 o 
  -7   5   2      188.56      178.42      5.01 o 
  -6   5   2      436.23      440.91      6.99 o 
  -5   5   2       21.39       21.44      0.71 o 
  -4   5   2      554.64      564.92      6.71 o 
  -3   5   2      106.64      100.42      2.74 o 
  -2   5   2      166.70      156.90      3.21 o 
  -1   5   2      847.47      868.25      7.07 o 
   0   5   2     2930.22     2952.88     13.21 o 
   1   5   2      744.83      749.02      6.80 o 
   2   5   2      323.49      350.57      4.96 o 
   3   5   2      614.43      607.82      6.96 o 
   4   5   2       12.49       16.16      0.65 o 
   5   5   2      310.05      321.68      5.97 o 
   6   5   2      103.12      105.73      3.95 o 
   7   5   2       41.28       36.56      1.39 o 
   8   5   2      185.35      184.35      6.02 o 
   9   5   2       30.94       29.69      1.21 o 
 -10   6   2       54.14       55.43      2.16 o 
  -9   6   2       27.51       29.05      1.19 o 
  -8   6   2      309.83      309.41      7.21 o 
  -7   6   2      115.90      119.96      4.30 o 
  -6   6   2      392.39      388.23      6.90 o 
  -5   6   2      110.19      107.69      3.54 o 
  -4   6   2       73.82       70.59      2.65 o 
  -3   6   2      831.67      819.67      8.09 o 
  -2   6   2      190.78      212.29      3.98 o 
  -1   6   2      619.33      668.58      6.86 o 
   0   6   2      409.92      465.12      5.71 o 
   1   6   2     1218.66     1318.17      9.66 o 
   2   6   2       79.80       85.19      2.76 o 
   3   6   2      317.94      295.59      5.14 o 
   4   6   2      159.64      163.25      4.25 o 
   5   6   2      612.88      655.44      8.75 o 
   6   6   2       81.22       88.42      2.73 o 
   7   6   2      165.03      177.80      5.57 o 
   8   6   2       64.89       60.63      2.85 o 
  -9   7   2       49.86       51.50      1.90 o 
  -8   7   2       34.73       36.87      1.45 o 
  -7   7   2       96.31      100.62      2.99 o 
  -6   7   2      247.35      262.37      5.81 o 
  -5   7   2      150.81      164.87      4.49 o 
  -4   7   2      164.87      161.86      4.23 o 
  -3   7   2       94.19      118.30      3.43 o 
  -2   7   2      531.34      504.10      6.53 o 
  -1   7   2      422.37      477.54      6.16 o 
   0   7   2      285.00      300.61      5.03 o 
   1   7   2     1081.05     1254.82     10.02 o 
   2   7   2      920.77      955.95      9.26 o 
   3   7   2      440.32      434.41      6.59 o 
   4   7   2      320.39      287.74      5.79 o 
   5   7   2      105.81      107.50      3.98 o 
   6   7   2      253.10      221.74      5.97 o 
   7   7   2      181.20      178.83      5.93 o 
   8   7   2      234.19      250.77      7.02 o 
  -9   8   2       84.49       97.96      3.38 o 
  -8   8   2        0.06       -2.06      2.06 o 
  -7   8   2      124.96      131.73      4.99 o 
  -6   8   2      278.09      276.83      6.39 o 
  -5   8   2       92.95       95.39      3.75 o 
  -4   8   2       92.99       95.22      3.41 o 
  -3   8   2      462.45      458.32      6.77 o 
  -2   8   2      469.71      449.15      6.70 o 
  -1   8   2       44.09       42.85      1.62 o 
   0   8   2       64.24       81.13      3.00 o 
   1   8   2      154.17      174.12      4.17 o 
   2   8   2      402.56      406.60      6.37 o 
   3   8   2       12.22       18.29      0.62 o 
   4   8   2      503.14      499.30      7.82 o 
   5   8   2      119.99      128.71      4.45 o 
   6   8   2      268.12      263.58      6.65 o 
   7   8   2       25.38       20.93      1.05 o 
   8   8   2       81.99       88.09      3.44 o 
  -8   9   2       81.62       79.59      3.12 o 
  -7   9   2       44.06       45.22      1.55 o 
  -6   9   2      151.41      151.22      5.14 o 
  -5   9   2      145.37      135.40      4.57 o 
  -4   9   2      340.37      344.30      6.65 o 
  -3   9   2      170.48      161.30      4.44 o 
  -2   9   2       69.04       75.54      2.22 o 
  -1   9   2      797.66      789.06      9.13 o 
   0   9   2      252.50      250.56      5.27 o 
   1   9   2      419.90      425.95      6.70 o 
   2   9   2      140.89      153.66      4.44 o 
   3   9   2       48.99       45.34      2.01 o 
   4   9   2      209.11      215.02      5.51 o 
   5   9   2       14.15       13.73      0.79 o 
   6   9   2       98.36       86.83      3.10 o 
   7   9   2        8.38       10.14      0.92 o 
  -8  10   2       21.14       20.78      1.05 o 
  -7  10   2       35.67       36.76      1.40 o 
  -6  10   2      396.72      397.85      8.17 o 
  -5  10   2      355.92      376.14      7.61 o 
  -4  10   2      155.43      153.13      4.86 o 
  -3  10   2     1048.80     1057.41     11.69 o 
  -2  10   2       15.87       17.89      0.69 o 
  -1  10   2       55.49       52.92      2.05 o 
   0  10   2        9.27        9.37      0.60 o 
   1  10   2      105.06      100.54      3.85 o 
   2  10   2      351.91      374.89      6.94 o 
   3  10   2      168.45      159.97      4.96 o 
   4  10   2       83.82       83.99      2.81 o 
   5  10   2      293.22      284.95      6.92 o 
   6  10   2       78.27       77.92      3.09 o 
   7  10   2       39.83       46.08      1.79 o 
  -7  11   2        3.39        2.15      0.80 o 
  -6  11   2       66.31       68.44      2.96 o 
  -5  11   2      319.52      306.13      7.32 o 
  -4  11   2      267.67      274.66      6.79 o 
  -3  11   2      845.16      852.73     11.24 o 
  -2  11   2       45.42       46.78      1.87 o 
  -1  11   2       81.77       89.23      2.82 o 
   0  11   2      125.23      124.31      4.28 o 
   1  11   2      136.62      134.21      4.64 o 
   2  11   2      348.20      355.90      7.09 o 
   3  11   2       26.66       25.53      0.95 o 
   4  11   2        6.61        4.10      0.76 o 
   5  11   2       35.67       28.73      1.14 o 
   6  11   2       37.24       39.72      1.51 o 
  -7  12   2       61.82       62.23      2.49 o 
  -6  12   2        2.56        3.06      0.82 o 
  -5  12   2      114.64      125.05      3.72 o 
  -4  12   2       28.80       31.01      1.19 o 
  -3  12   2       23.59       22.52      1.29 o 
  -2  12   2      132.02      140.19      5.05 o 
  -1  12   2      487.98      513.68      8.90 o 
   0  12   2      198.13      205.71      5.75 o 
   1  12   2       26.31       28.22      0.95 o 
   2  12   2       17.25       11.81      0.85 o 
   3  12   2      329.71      332.36      7.63 o 
   4  12   2      387.48      386.95      8.40 o 
   5  12   2       68.69       71.72      3.11 o 
  -6  13   2        1.88       -0.70      1.74 o 
  -5  13   2       18.07       19.36      1.05 o 
  -4  13   2      110.96      109.62      3.48 o 
  -3  13   2      132.52      135.57      3.87 o 
  -2  13   2      629.14      606.49     10.52 o 
  -1  13   2       57.13       52.55      1.92 o 
   0  13   2       24.16       23.50      0.95 o 
   1  13   2      376.26      390.49      8.26 o 
   2  13   2       19.49       23.63      1.04 o 
   3  13   2      219.87      203.99      6.46 o 
   4  13   2       24.53       23.92      1.08 o 
  -4  14   2       73.55       69.79      3.21 o 
  -3  14   2      261.26      258.43      7.27 o 
  -2  14   2       65.60       69.29      3.19 o 
  -1  14   2      263.10      266.04      7.10 o 
   0  14   2       72.79       77.17      3.22 o 
   1  14   2       10.29        9.32      0.91 o 
   2  14   2        7.97        7.92      0.89 o 
   3  14   2       27.07       31.15      1.33 o 
  -3  15   2      181.15      180.53      6.76 o 
  -2  15   2       95.02       99.58      3.66 o 
  -1  15   2       56.33       57.09      2.13 o 
   0  15   2      262.98      262.14      7.60 o 
   1  15   2        1.30       -2.28      2.28 o 
 -11   0   3        6.12        6.18      0.95 o 
 -10   0   3        1.63        1.04      0.70 o 
  -9   0   3      143.61      134.10      5.14 o 
  -8   0   3       23.59       21.09      0.82 o 
  -7   0   3       48.15       47.60      1.94 o 
  -6   0   3      625.62      616.25      7.43 o 
  -5   0   3     3084.16     3050.37     15.30 o 
  -4   0   3       75.03       77.88      2.33 o 
  -3   0   3     8704.83     8200.27     20.44 o 
  -2   0   3     1635.11     1611.92      7.99 o 
  -1   0   3      475.10      532.90      4.55 o 
   0   0   3     6252.99     6791.76     17.01 o 
   1   0   3       19.27       17.50      0.68 o 
   2   0   3      369.23      356.61      4.52 o 
   3   0   3      396.23      453.95      5.64 o 
   4   0   3       75.00       75.85      2.82 o 
   5   0   3      203.18      198.50      4.69 o 
   6   0   3      159.66      152.40      4.53 o 
   7   0   3       30.06       31.01      1.28 o 
   8   0   3        3.19        0.30      1.28 o 
   9   0   3       13.38       10.14      1.01 o 
 -10   1   3       98.45      105.72      3.51 o 
  -9   1   3      120.05      133.89      4.94 o 
  -8   1   3      203.32      204.02      5.61 o 
  -7   1   3      219.49      205.31      5.01 o 
  -6   1   3      606.98      583.27      7.23 o 
  -4   1   3      692.98      730.18      6.71 o 
  -3   1   3     1696.27     1442.06      8.52 o 
  -2   1   3     2518.04     2156.78      9.30 o 
  -1   1   3     2797.25     3013.51     10.56 o 
   0   1   3      694.14      716.61      5.28 o 
   1   1   3      809.74      896.59      6.42 o 
   2   1   3      990.07     1051.09      7.79 o 
   3   1   3      900.41      881.35      7.88 o 
   4   1   3     1154.53     1201.14     10.10 o 
   5   1   3      216.62      212.09      4.97 o 
   6   1   3       99.70       96.31      3.77 o 
   7   1   3      169.06      153.24      5.07 o 
   8   1   3      189.80      176.11      6.11 o 
   9   1   3       44.26       45.39      1.67 o 
 -10   2   3       37.68       35.03      1.16 o 
  -9   2   3       60.36       63.25      2.65 o 
  -8   2   3       41.86       42.79      1.73 o 
  -7   2   3       92.82       85.10      2.36 o 
  -6   2   3      335.49      305.82      5.53 o 
  -5   2   3     1293.60     1238.76      9.66 o 
  -4   2   3       58.70       78.17      2.41 o 
  -3   2   3      792.85      671.84      6.00 o 
  -2   2   3      744.61      696.48      5.66 o 
  -1   2   3     5322.50     5377.18     15.64 o 
   0   2   3      651.49      625.61      5.15 o 
   1   2   3     4142.54     4204.83     14.78 o 
   2   2   3       75.51       80.85      2.38 o 
   3   2   3      153.22      178.36      3.76 o 
   4   2   3      235.09      271.53      5.06 o 
   5   2   3      839.73      866.35      9.57 o 
   6   2   3       24.25       24.63      0.89 o 
   7   2   3      259.42      256.15      6.56 o 
   8   2   3       18.54       19.44      1.01 o 
   9   2   3      358.20      353.67      8.67 o 
 -10   3   3       21.01       21.16      0.98 o 
  -9   3   3      161.55      180.19      5.73 o 
  -8   3   3      114.16      107.86      4.16 o 
  -7   3   3       46.18       43.07      1.57 o 
  -6   3   3      295.20      284.00      5.32 o 
  -5   3   3     2461.48     2458.24     14.11 o 
  -4   3   3     1660.99     1585.86     10.28 o 
  -3   3   3      177.33      168.81      3.22 o 
  -2   3   3      608.37      590.67      5.62 o 
  -1   3   3      147.39      141.00      2.64 o 
   0   3   3      308.76      354.45      4.18 o 
   1   3   3     2431.16     2443.12     11.56 o 
   2   3   3     1439.69     1516.68     10.04 o 
   3   3   3      466.46      527.71      6.48 o 
   4   3   3      485.42      492.56      6.83 o 
   5   3   3       56.73       53.67      1.94 o 
   6   3   3      221.69      227.48      5.66 o 
   7   3   3      157.28      148.61      4.99 o 
   8   3   3       82.82       86.50      3.09 o 
   9   3   3        0.43       -2.28      2.28 o 
 -10   4   3       38.66       39.50      1.29 o 
  -9   4   3      109.46      114.13      3.55 o 
  -8   4   3      113.93      115.70      3.21 o 
  -7   4   3      947.07      914.30     10.61 o 
  -6   4   3       26.58       23.54      0.95 o 
  -5   4   3     1861.11     1847.16     12.56 o 
  -4   4   3      317.30      303.71      4.76 o 
  -3   4   3      305.12      268.55      4.20 o 
  -2   4   3     1026.71      948.39      7.40 o 
  -1   4   3      166.41      171.36      3.24 o 
   0   4   3     1617.08     1639.89      9.77 o 
   1   4   3      299.43      291.71      4.23 o 
   2   4   3      779.03      818.17      7.59 o 
   3   4   3      260.39      258.69      4.67 o 
   4   4   3      132.69      144.19      3.89 o 
   5   4   3       87.28       92.57      3.53 o 
   6   4   3      161.68      158.57      4.94 o 
   7   4   3      173.92      178.72      5.59 o 
   8   4   3      369.09      375.73      8.60 o 
 -10   5   3       58.28       64.61      2.47 o 
  -9   5   3      160.66      173.83      5.96 o 
  -8   5   3      426.13      440.97      8.25 o 
  -7   5   3      174.94      180.58      5.04 o 
  -6   5   3      103.43      106.54      3.79 o 
  -5   5   3      501.93      510.42      6.95 o 
  -4   5   3      990.43      968.00      8.79 o 
  -3   5   3      403.19      421.96      5.62 o 
  -2   5   3       85.15       82.86      2.56 o 
  -1   5   3      116.31      138.55      3.11 o 
   0   5   3     2487.38     2740.16     13.58 o 
   1   5   3       29.57       20.43      0.93 o 
   2   5   3     1037.13     1180.77      9.72 o 
   3   5   3      982.70     1029.14      9.61 o 
   4   5   3      245.84      259.66      5.36 o 
   5   5   3      146.33      146.76      4.34 o 
   6   5   3       86.50       84.38      2.74 o 
   7   5   3       45.26       45.10      2.00 o 
   8   5   3       78.03       84.92      3.22 o 
 -10   6   3        4.34        3.22      0.84 o 
  -9   6   3       29.00       31.77      1.11 o 
  -8   6   3       39.03       43.23      1.85 o 
  -7   6   3      185.35      196.15      5.50 o 
  -6   6   3       84.78       74.95      2.44 o 
  -5   6   3       73.55       72.24      2.10 o 
  -4   6   3      822.76      772.02      8.56 o 
  -3   6   3       12.50       12.02      0.53 o 
  -2   6   3      351.23      413.13      5.73 o 
  -1   6   3      946.94     1012.13      8.72 o 
   0   6   3       98.01       99.29      2.81 o 
   1   6   3     1438.51     1501.17     10.98 o 
   2   6   3      360.18      330.15      5.43 o 
   3   6   3      322.38      339.64      5.82 o 
   4   6   3       48.00       47.84      1.95 o 
   5   6   3      313.22      322.08      6.59 o 
   6   6   3      286.47      275.82      6.66 o 
   7   6   3      297.15      289.13      7.26 o 
   8   6   3       88.56      104.66      3.49 o 
  -9   7   3       11.76       15.42      0.94 o 
  -8   7   3      112.71      124.38      3.52 o 
  -7   7   3      171.29      164.42      5.25 o 
  -6   7   3      172.45      165.32      4.83 o 
  -5   7   3      110.90      117.92      3.89 o 
  -4   7   3       43.07       45.11      1.77 o 
  -3   7   3       91.46       95.15      3.25 o 
  -2   7   3      104.77       97.51      3.20 o 
   0   7   3      125.02      115.11      3.30 o 
   1   7   3      313.69      341.42      5.68 o 
   2   7   3      171.83      174.82      4.29 o 
   3   7   3      385.91      408.72      6.56 o 
   4   7   3      488.33      496.40      7.80 o 
   5   7   3      206.71      200.50      5.56 o 
   6   7   3      139.67      136.28      5.08 o 
   7   7   3       58.04       58.33      2.02 o 
   8   7   3       28.09       22.97      1.19 o 
  -9   8   3        2.43        3.38      0.80 o 
  -8   8   3       69.67       74.05      2.93 o 
  -7   8   3       73.37       75.31      2.89 o 
  -6   8   3      301.76      291.84      6.71 o 
  -5   8   3      318.51      319.67      6.41 o 
  -4   8   3        7.19        6.57      0.52 o 
  -3   8   3       59.99       65.24      2.07 o 
  -2   8   3     1940.89     1943.66     14.02 o 
  -1   8   3      280.04      317.12      5.62 o 
   0   8   3      855.44      857.41      9.02 o 
   1   8   3      328.79      337.29      5.80 o 
   2   8   3      249.59      244.75      5.34 o 
   3   8   3       40.09       42.29      1.83 o 
   4   8   3       19.69       16.23      0.79 o 
   5   8   3      169.32      173.06      5.39 o 
   6   8   3      111.19      124.19      3.52 o 
   7   8   3        1.35        1.55      0.76 o 
  -9   9   3        1.07        0.98      0.73 o 
  -8   9   3       66.88       72.66      2.40 o 
  -7   9   3       60.55       61.50      2.67 o 
  -6   9   3      523.44      533.31      9.07 o 
  -5   9   3      656.78      658.70      9.65 o 
  -4   9   3      295.48      296.41      6.32 o 
  -3   9   3      463.24      441.48      7.36 o 
  -2   9   3      410.60      396.28      6.80 o 
  -1   9   3       71.46       74.51      2.21 o 
   0   9   3      273.23      261.09      5.52 o 
   1   9   3      541.86      569.44      8.16 o 
   2   9   3       70.04       68.87      2.34 o 
   3   9   3      251.91      243.23      5.86 o 
   4   9   3      299.38      275.57      6.52 o 
   5   9   3       60.87       67.52      2.66 o 
   6   9   3        3.22        4.17      0.77 o 
   7   9   3       49.19       54.35      2.39 o 
  -8  10   3        1.12       -0.43      0.62 o 
  -7  10   3       85.98       89.22      3.22 o 
  -6  10   3       62.83       65.37      2.83 o 
  -5  10   3      169.85      148.73      5.31 o 
  -4  10   3       49.44       49.14      2.21 o 
  -3  10   3      451.45      457.08      7.85 o 
  -2  10   3        5.82        5.72      0.57 o 
  -1  10   3      809.77      829.91     10.10 o 
   0  10   3       37.45       38.81      1.38 o 
   1  10   3       61.55       62.51      2.29 o 
   2  10   3      190.12      176.37      5.21 o 
   3  10   3       80.73       75.76      2.60 o 
   4  10   3      120.85      125.34      4.77 o 
   5  10   3       90.37       90.12      3.24 o 
   6  10   3       18.36       19.14      1.05 o 
  -7  11   3      159.14      166.25      6.16 o 
  -6  11   3       33.72       33.58      1.24 o 
  -5  11   3       28.48       29.51      1.16 o 
  -4  11   3      186.84      177.37      5.57 o 
  -3  11   3       76.28       74.06      2.72 o 
  -2  11   3       60.03       54.68      1.89 o 
  -1  11   3      230.15      208.71      5.79 o 
   0  11   3       34.30       33.93      1.44 o 
   1  11   3       15.37       16.34      0.79 o 
   2  11   3      342.35      321.32      7.19 o 
   3  11   3      286.39      255.36      6.55 o 
   4  11   3       64.17       68.65      2.83 o 
   5  11   3        1.42        1.80      0.76 o 
   6  11   3       61.62       70.92      2.59 o 
  -7  12   3       31.62       32.55      1.27 o 
  -6  12   3        0.04        0.57      0.66 o 
  -5  12   3      321.21      319.84      7.94 o 
  -4  12   3      450.86      449.60      9.05 o 
  -3  12   3       50.28       50.71      1.82 o 
  -2  12   3      420.86      383.75      8.19 o 
  -1  12   3        8.27        6.70      0.75 o 
   0  12   3      196.25      188.69      5.74 o 
   1  12   3      423.05      410.28      8.13 o 
   2  12   3      142.81      141.10      5.17 o 
   3  12   3      111.28      111.51      3.51 o 
   4  12   3      110.86      114.04      3.64 o 
   5  12   3       73.86       76.12      2.68 o 
  -6  13   3       17.24       16.93      1.05 o 
  -5  13   3       92.90       95.95      3.59 o 
  -4  13   3      133.83      132.21      3.92 o 
  -3  13   3       17.15       15.55      0.94 o 
  -2  13   3       10.03        8.18      0.88 o 
  -1  13   3       33.62       30.54      1.18 o 
   0  13   3       93.75       92.32      3.11 o 
   1  13   3       12.33       10.86      0.93 o 
   2  13   3       26.67       23.01      1.02 o 
   3  13   3       84.80       82.35      3.41 o 
   4  13   3       45.43       38.12      1.47 o 
  -4  14   3       80.22       85.08      3.38 o 
  -3  14   3       23.34       24.76      1.10 o 
  -2  14   3       67.68       67.17      3.15 o 
  -1  14   3      102.04      106.07      3.69 o 
   0  14   3       74.47       69.00      2.48 o 
   1  14   3      124.31      122.01      3.86 o 
   2  14   3        3.50        5.86      0.91 o 
   3  14   3       13.63       11.23      1.00 o 
  -2  15   3       69.16       72.37      2.61 o 
  -1  15   3        4.49        4.86      0.96 o 
   0  15   3       30.98       29.42      1.25 o 
 -11   0   4      153.15      160.46      6.27 o 
 -10   0   4        0.44        1.09      1.75 o 
  -9   0   4      291.93      314.81      7.27 o 
  -8   0   4        6.79        6.26      0.68 o 
  -7   0   4       16.39       16.79      0.73 o 
  -6   0   4        4.79        7.66      0.50 o 
  -5   0   4      421.30      502.08      6.32 o 
  -4   0   4      406.96      380.35      5.17 o 
  -3   0   4       31.86       28.37      1.09 o 
  -2   0   4     1196.29     1158.08      7.90 o 
  -1   0   4      875.51      951.80      6.88 o 
   0   0   4     1525.54     1397.14      8.37 o 
   1   0   4       27.57       31.11      1.14 o 
   2   0   4      829.08      956.06      8.21 o 
   3   0   4      125.07      126.35      3.45 o 
   4   0   4      187.15      163.29      4.14 o 
   5   0   4      145.22      141.34      4.26 o 
   6   0   4       27.50       26.05      1.05 o 
   7   0   4       98.58       79.45      2.89 o 
   8   0   4       40.67       42.17      1.94 o 
 -11   1   4       18.42       15.25      1.03 o 
 -10   1   4       52.55       58.00      2.27 o 
  -9   1   4       28.29       30.02      1.17 o 
  -8   1   4      266.89      267.80      6.28 o 
  -7   1   4      695.34      632.53      8.60 o 
  -6   1   4        7.05        7.70      0.50 o 
  -5   1   4     2070.84     1904.03     12.40 o 
  -4   1   4      181.88      151.18      3.36 o 
  -3   1   4     1265.54     1150.01      8.16 o 
  -2   1   4      325.87      307.98      4.20 o 
  -1   1   4      592.18      561.95      5.28 o 
   0   1   4     2405.83     2587.24     11.89 o 
   1   1   4      253.76      307.69      4.34 o 
   2   1   4     1458.04     1568.21     10.55 o 
   3   1   4       31.52       34.38      1.15 o 
   4   1   4      247.83      248.12      5.11 o 
   5   1   4      437.95      388.00      6.90 o 
   6   1   4       94.05       79.07      2.73 o 
   7   1   4       49.12       45.51      1.73 o 
   8   1   4       63.29       55.56      2.10 o 
 -10   2   4       13.83       18.00      0.98 o 
  -9   2   4       45.40       46.20      1.74 o 
  -8   2   4      157.77      157.39      4.92 o 
  -7   2   4      319.65      315.45      6.22 o 
  -6   2   4      431.68      389.86      6.24 o 
  -5   2   4      554.65      510.91      6.57 o 
  -4   2   4     1795.25     1689.21     10.97 o 
  -3   2   4       70.26       60.93      2.06 o 
  -2   2   4      493.49      491.65      5.31 o 
  -1   2   4      125.55      143.46      2.86 o 
   0   2   4      487.71      518.83      5.46 o 
   1   2   4     1847.13     1938.25     11.00 o 
   2   2   4       42.92       51.45      1.59 o 
   3   2   4     1405.48     1445.23     11.09 o 
   4   2   4        2.26        4.54      0.49 o 
   5   2   4      169.90      169.40      4.78 o 
   6   2   4       16.47       19.70      0.87 o 
   7   2   4       75.02       78.90      2.88 o 
   8   2   4       72.04       67.66      2.53 o 
 -10   3   4       12.49       12.07      0.89 o 
  -9   3   4      166.24      175.76      5.77 o 
  -8   3   4       37.58       32.75      1.46 o 
  -7   3   4       91.59       95.05      2.58 o 
  -6   3   4       50.48       45.91      1.79 o 
  -5   3   4      162.05      160.90      3.79 o 
  -4   3   4      276.22      284.84      4.61 o 
  -3   3   4      614.59      617.21      6.38 o 
  -2   3   4      162.69      134.75      2.97 o 
  -1   3   4      598.15      569.36      5.72 o 
   0   3   4     2087.09     2178.77     11.68 o 
   1   3   4        9.51       16.37      0.55 o 
   2   3   4      249.56      240.89      4.37 o 
   3   3   4      434.28      455.76      6.38 o 
   4   3   4      124.97      126.33      3.84 o 
   5   3   4      172.98      198.54      5.05 o 
   6   3   4      741.94      737.45     10.44 o 
   7   3   4       76.15       73.40      2.85 o 
   8   3   4       53.89       49.86      2.23 o 
 -10   4   4       32.13       30.49      1.27 o 
  -9   4   4      257.31      242.79      6.65 o 
  -8   4   4      318.25      315.19      6.97 o 
  -7   4   4       32.21       32.50      1.07 o 
  -6   4   4      414.82      375.85      6.46 o 
  -5   4   4       64.71       53.87      1.75 o 
  -4   4   4      206.99      171.88      3.80 o 
  -3   4   4      148.42      126.50      3.17 o 
  -2   4   4       98.94      120.28      3.09 o 
  -1   4   4      278.82      280.63      4.29 o 
   0   4   4      608.22      610.89      6.34 o 
   1   4   4       94.13      101.25      2.92 o 
   2   4   4     3614.15     3641.14     17.25 o 
   3   4   4       95.80       95.48      3.25 o 
   4   4   4      207.40      218.32      5.04 o 
   5   4   4      221.94      218.94      5.68 o 
   6   4   4       75.50       83.52      2.81 o 
   7   4   4      131.12      137.37      3.70 o 
   8   4   4       43.33       47.89      2.01 o 
 -10   5   4       29.21       32.35      1.16 o 
  -9   5   4       16.24       13.57      0.88 o 
  -8   5   4       73.74       64.07      2.60 o 
  -7   5   4      922.25      930.77     11.22 o 
  -6   5   4      854.10      773.26      9.51 o 
  -5   5   4       70.45       71.74      2.10 o 
  -4   5   4       29.82       30.82      1.14 o 
  -3   5   4      114.84       97.19      2.94 o 
  -2   5   4       32.90       42.57      1.50 o 
  -1   5   4      299.82      327.18      4.94 o 
   0   5   4     1006.41     1103.01      9.11 o 
   1   5   4      684.11      690.34      7.42 o 
   2   5   4      262.67      250.22      4.86 o 
   3   5   4       79.31       77.79      2.18 o 
   4   5   4      777.52      763.20      9.45 o 
   5   5   4      339.81      325.49      6.78 o 
   6   5   4       20.92       17.25      0.92 o 
   7   5   4       25.09       25.92      1.04 o 
   8   5   4      102.34      109.88      3.84 o 
 -10   6   4      127.96      136.95      4.19 o 
  -9   6   4        5.86        5.26      0.78 o 
  -8   6   4       14.20       11.43      0.87 o 
  -7   6   4      148.56      147.06      4.76 o 
  -6   6   4      137.17      140.41      4.35 o 
  -5   6   4      346.94      385.31      6.54 o 
  -4   6   4     1057.24     1086.57     10.16 o 
  -3   6   4      177.72      198.98      4.33 o 
  -2   6   4      242.71      255.51      4.77 o 
  -1   6   4      255.24      295.77      4.99 o 
   0   6   4      637.71      710.99      7.75 o 
   1   6   4     1091.80     1056.19      9.74 o 
   2   6   4      112.53      110.73      3.50 o 
   3   6   4       89.43       82.06      2.32 o 
   4   6   4       14.04       12.19      0.69 o 
   5   6   4      491.66      507.14      8.66 o 
   6   6   4      279.03      282.20      6.88 o 
   7   6   4       51.04       52.73      1.98 o 
  -9   7   4      117.77      126.38      3.74 o 
  -8   7   4      285.31      273.95      7.06 o 
  -7   7   4      237.42      242.65      6.38 o 
  -6   7   4      500.02      473.25      7.99 o 
  -5   7   4      135.16      143.36      4.29 o 
  -4   7   4      140.68      133.15      4.04 o 
  -3   7   4      438.50      457.15      6.76 o 
  -2   7   4      323.15      323.98      5.69 o 
  -1   7   4      403.82      426.75      6.35 o 
   0   7   4       25.41       23.50      0.87 o 
   1   7   4      460.35      471.93      6.87 o 
   2   7   4       20.35       21.17      0.75 o 
   3   7   4       97.36       94.06      3.56 o 
   4   7   4      353.01      379.83      7.15 o 
   5   7   4      617.42      671.32     10.18 o 
   6   7   4      207.77      202.28      6.19 o 
   7   7   4       74.37       84.68      3.30 o 
  -9   8   4       49.20       54.98      1.96 o 
  -8   8   4      103.40       97.39      3.28 o 
  -7   8   4      173.48      179.29      5.71 o 
  -6   8   4      215.86      226.56      5.91 o 
  -5   8   4      209.59      203.92      5.36 o 
  -4   8   4      415.72      439.89      7.34 o 
  -3   8   4      206.96      198.86      4.81 o 
  -2   8   4       45.03       45.39      1.84 o 
  -1   8   4      205.61      205.54      4.77 o 
   0   8   4      111.36      106.55      3.61 o 
   1   8   4        8.47        6.39      0.52 o 
   2   8   4      417.53      416.37      7.14 o 
   3   8   4       39.01       40.37      1.63 o 
   4   8   4      119.39      120.34      4.49 o 
   5   8   4      363.03      367.38      7.85 o 
   6   8   4       90.72       91.66      3.35 o 
   7   8   4       69.53       58.00      2.53 o 
  -9   9   4       62.29       75.82      2.67 o 
  -8   9   4        8.41        8.63      0.88 o 
  -7   9   4      162.26      169.25      5.66 o 
  -6   9   4      104.11      107.31      3.18 o 
  -5   9   4      161.43      178.95      5.25 o 
  -4   9   4      346.55      326.62      6.63 o 
  -3   9   4      297.31      293.34      6.29 o 
  -2   9   4      270.42      263.54      5.82 o 
  -1   9   4      401.34      403.38      7.03 o 
   0   9   4      129.88      108.85      3.92 o 
   1   9   4      150.22      165.85      4.61 o 
   2   9   4       60.93       63.39      2.31 o 
   3   9   4      173.62      189.85      5.41 o 
   4   9   4      105.82      115.69      3.30 o 
   5   9   4      488.61      489.62      9.45 o 
   6   9   4      248.77      264.34      7.49 o 
  -8  10   4        0.46       -2.05      2.05 o 
  -7  10   4      124.31      128.03      3.96 o 
  -6  10   4       12.71       11.35      0.89 o 
  -5  10   4      218.80      229.64      6.21 o 
  -4  10   4      380.79      379.71      7.49 o 
  -3  10   4       16.71       18.18      0.76 o 
  -2  10   4      375.63      371.64      7.24 o 
  -1  10   4      116.02      113.79      4.28 o 
   0  10   4       28.28       30.11      1.31 o 
   1  10   4      293.15      285.73      6.49 o 
   2  10   4       96.47      120.41      4.40 o 
   3  10   4      341.47      361.33      7.63 o 
   4  10   4        9.06       11.46      0.87 o 
   5  10   4       78.62       72.96      3.13 o 
   6  10   4      136.11      150.66      4.29 o 
  -7  11   4      135.70      141.19      4.05 o 
  -6  11   4      133.07      148.69      5.72 o 
  -5  11   4      306.12      309.84      7.66 o 
  -4  11   4      266.77      269.44      6.72 o 
  -3  11   4      200.13      205.46      5.87 o 
  -2  11   4       63.42       69.64      2.63 o 
  -1  11   4       70.66       73.91      2.71 o 
   0  11   4      146.27      152.59      4.95 o 
   1  11   4      185.70      165.20      5.37 o 
   2  11   4       70.86       61.97      2.62 o 
   3  11   4        8.97        0.76      1.64 o 
   4  11   4      107.16      112.95      3.63 o 
   5  11   4       25.60       28.72      1.23 o 
  -7  12   4       12.58       14.27      1.03 o 
  -6  12   4      190.90      192.90      6.64 o 
  -5  12   4      183.66      202.37      6.67 o 
  -4  12   4      331.19      329.09      7.74 o 
  -3  12   4      467.54      453.83      9.09 o 
  -2  12   4       10.70       10.58      0.83 o 
  -1  12   4       41.14       39.88      1.51 o 
   0  12   4      181.07      167.72      5.52 o 
   1  12   4       43.20       38.70      1.54 o 
   2  12   4      105.79      108.55      3.47 o 
   3  12   4      151.85      141.00      5.37 o 
   4  12   4       77.40       79.28      3.34 o 
  -5  13   4       16.14       15.82      1.05 o 
  -4  13   4       65.15       69.78      2.99 o 
  -3  13   4       72.31       72.16      2.46 o 
  -2  13   4      182.82      188.42      6.09 o 
  -1  13   4       67.22       67.31      3.01 o 
   0  13   4      111.11       96.55      3.35 o 
   1  13   4       37.00       30.44      1.37 o 
   2  13   4       87.35       80.96      3.30 o 
   3  13   4      123.24      122.29      3.87 o 
  -4  14   4       33.66       31.77      1.39 o 
  -3  14   4       41.74       39.13      1.44 o 
  -2  14   4       69.85       72.16      2.53 o 
  -1  14   4       15.29       16.06      1.03 o 
   0  14   4       39.52       41.62      1.49 o 
   1  14   4      157.06      160.79      6.17 o 
   2  14   4       93.23       85.48      3.71 o 
 -10   0   5        6.63        6.90      0.83 o 
  -9   0   5      241.35      228.24      6.32 o 
  -8   0   5      219.63      227.21      5.92 o 
  -7   0   5      680.56      644.70      8.68 o 
  -6   0   5       50.97       53.36      1.87 o 
  -5   0   5      315.20      333.14      5.45 o 
  -4   0   5     1730.41     1597.08     11.00 o 
  -3   0   5      107.58      134.54      3.17 o 
  -2   0   5      133.83      149.12      3.23 o 
  -1   0   5       58.58       44.27      1.36 o 
   0   0   5     2813.10     3112.64     14.49 o 
   1   0   5       29.82       28.00      1.04 o 
   2   0   5      561.11      616.48      7.22 o 
   3   0   5       89.67       94.98      3.24 o 
   4   0   5      600.86      628.82      8.57 o 
   5   0   5       16.42       17.67      0.75 o 
   6   0   5      119.39      128.41      4.64 o 
   7   0   5        0.03        0.56      0.63 o 
 -11   1   5       27.97       34.47      1.30 o 
 -10   1   5       51.39       57.22      2.84 o 
  -9   1   5      143.37      138.18      5.11 o 
  -8   1   5      300.19      307.80      6.74 o 
  -7   1   5      483.78      461.67      7.52 o 
  -6   1   5      550.72      467.62      7.02 o 
  -5   1   5     1533.82     1469.21     11.19 o 
  -4   1   5     2035.16     1898.43     12.01 o 
  -3   1   5      840.25      849.39      7.74 o 
  -2   1   5      173.20      157.00      3.31 o 
  -1   1   5      495.72      546.16      5.79 o 
   0   1   5      504.21      550.46      6.22 o 
   1   1   5     1361.60     1540.99     10.78 o 
   2   1   5      220.83      225.16      4.48 o 
   3   1   5      159.15      163.80      4.15 o 
   4   1   5      161.82      154.85      4.35 o 
   5   1   5      123.80      133.50      4.44 o 
   6   1   5      136.90      121.66      4.70 o 
   7   1   5      343.31      334.06      7.96 o 
   8   1   5      117.92      108.02      3.72 o 
 -10   2   5       60.52       67.66      2.88 o 
  -9   2   5        8.75        9.37      0.81 o 
  -8   2   5      371.66      361.94      7.31 o 
  -7   2   5       47.54       41.85      1.88 o 
  -6   2   5      645.82      619.03      7.87 o 
  -5   2   5      261.11      237.56      4.61 o 
  -4   2   5      482.56      435.07      5.88 o 
  -3   2   5       35.13       26.05      0.96 o 
  -2   2   5      994.02     1026.75      8.24 o 
  -1   2   5     2493.63     2879.21     13.91 o 
   0   2   5     1134.04     1228.62      9.32 o 
   1   2   5      614.84      702.21      7.25 o 
   2   2   5      179.68      168.92      3.99 o 
   3   2   5      422.48      427.40      6.53 o 
   4   2   5       13.82       13.51      0.63 o 
   5   2   5      427.12      417.50      7.50 o 
   6   2   5       26.80       24.67      1.06 o 
   7   2   5        8.61        7.54      0.89 o 
 -10   3   5        1.36        1.51      0.72 o 
  -9   3   5        1.67        0.86      0.65 o 
  -8   3   5       19.50       18.07      0.83 o 
  -7   3   5       10.90        7.78      0.62 o 
  -6   3   5      191.92      186.41      4.66 o 
  -5   3   5      168.96      160.24      4.00 o 
  -4   3   5      380.32      353.63      5.46 o 
  -3   3   5      969.87      936.68      8.39 o 
  -2   3   5      161.63      142.04      3.26 o 
  -1   3   5       79.23       75.41      2.52 o 
   0   3   5     1775.87     1941.98     12.13 o 
   1   3   5     1363.84     1444.59     10.76 o 
   2   3   5      313.19      330.13      5.43 o 
   3   3   5      213.59      234.65      5.10 o 
   4   3   5      111.73      114.15      4.10 o 
   5   3   5        0.46        1.65      0.66 o 
   6   3   5       11.63       11.61      0.87 o 
   7   3   5       26.17       23.92      1.04 o 
 -10   4   5       75.14       77.62      3.16 o 
  -9   4   5      173.58      192.78      5.92 o 
  -8   4   5       36.24       32.50      1.31 o 
  -7   4   5      111.71      105.74      4.03 o 
  -6   4   5        7.78        6.14      0.51 o 
  -5   4   5        6.04        6.44      0.48 o 
  -4   4   5      114.60      110.11      3.31 o 
  -3   4   5     1041.21     1070.81      9.53 o 
  -2   4   5      496.10      485.01      6.21 o 
  -1   4   5      285.62      250.62      4.46 o 
   0   4   5     2169.73     2336.44     13.74 o 
   1   4   5      233.20      280.90      5.01 o 
   2   4   5     1905.69     2006.63     13.86 o 
   3   4   5       22.70       24.13      0.96 o 
   4   4   5     1740.39     1764.66     14.77 o 
   5   4   5      109.46      120.33      3.27 o 
   6   4   5      149.02      158.64      5.37 o 
   7   4   5       72.20       80.27      3.13 o 
 -10   5   5       28.02       26.00      1.13 o 
  -9   5   5       36.68       36.15      1.28 o 
  -8   5   5       33.52       35.23      1.27 o 
  -7   5   5       85.68       82.75      2.64 o 
  -6   5   5      118.59      105.75      3.77 o 
  -5   5   5       21.87       19.81      0.65 o 
  -4   5   5      918.03      942.90      9.73 o 
  -3   5   5      828.81      877.30      8.87 o 
  -2   5   5      100.30       95.74      3.01 o 
  -1   5   5      113.85      108.69      3.20 o 
   0   5   5      646.41      629.47      7.51 o 
   1   5   5      214.07      235.21      4.84 o 
   2   5   5      702.89      693.94      8.56 o 
   3   5   5      441.04      456.95      7.30 o 
   4   5   5      223.46      241.86      5.97 o 
   5   5   5      518.82      515.48      8.92 o 
   6   5   5       63.31       66.27      2.92 o 
   7   5   5       76.51       71.07      3.16 o 
 -10   6   5      144.36      160.03      6.04 o 
  -9   6   5      128.66      123.53      3.70 o 
  -8   6   5      919.79      940.50     12.59 o 
  -7   6   5      141.01      144.89      5.03 o 
  -6   6   5      293.26      274.62      6.22 o 
  -5   6   5       88.57       78.39      2.34 o 
  -4   6   5        5.22        5.91      0.50 o 
  -3   6   5      659.60      667.83      8.17 o 
  -2   6   5      331.18      348.10      5.89 o 
  -1   6   5      369.63      374.01      5.95 o 
   0   6   5      421.90      364.13      6.03 o 
   1   6   5      140.15      151.04      4.19 o 
   2   6   5       13.89       12.55      0.60 o 
   3   6   5       73.22       72.82      2.48 o 
   4   6   5      258.75      249.93      6.07 o 
   5   6   5      133.81      152.46      5.16 o 
   6   6   5       61.58       56.39      2.31 o 
   7   6   5       19.14       21.48      1.11 o 
  -9   7   5       30.56       32.60      1.22 o 
  -8   7   5       34.90       32.84      1.27 o 
  -7   7   5      193.19      182.30      5.76 o 
  -6   7   5       73.33       70.15      2.50 o 
  -5   7   5      745.23      722.87      9.65 o 
  -4   7   5      112.23      110.27      3.76 o 
  -3   7   5      218.11      222.03      5.09 o 
  -2   7   5      405.43      412.64      6.77 o 
  -1   7   5      179.13      163.83      4.26 o 
   0   7   5      246.86      252.16      5.29 o 
   1   7   5      254.54      250.80      5.41 o 
   2   7   5      525.69      512.65      7.93 o 
   3   7   5      521.66      531.05      8.46 o 
   4   7   5      637.04      666.57      9.93 o 
   5   7   5      197.83      197.69      6.24 o 
   6   7   5       38.86       38.75      1.59 o 
  -9   8   5       14.57       17.74      1.04 o 
  -8   8   5       81.42       80.58      3.14 o 
  -7   8   5      166.03      149.56      5.53 o 
  -6   8   5      428.56      426.06      8.11 o 
  -5   8   5       29.97       27.10      1.07 o 
  -4   8   5        7.13        6.33      0.58 o 
  -3   8   5      253.41      255.40      5.73 o 
  -2   8   5      194.79      196.55      5.02 o 
  -1   8   5      216.32      194.79      4.88 o 
   0   8   5      168.00      178.18      4.90 o 
   1   8   5      173.90      182.07      4.95 o 
   2   8   5      103.96      101.48      2.84 o 
   3   8   5     1001.77     1003.43     11.92 o 
   4   8   5      142.23      142.53      5.30 o 
   5   8   5       68.50       63.66      2.38 o 
   6   8   5      147.29      144.46      4.10 o 
  -8   9   5        9.21       10.09      0.89 o 
  -7   9   5      141.22      146.62      5.68 o 
  -6   9   5      122.72      131.14      3.52 o 
  -5   9   5       50.46       49.20      1.91 o 
  -4   9   5      239.23      228.27      5.93 o 
  -3   9   5       58.33       52.68      2.17 o 
  -2   9   5      330.51      323.21      6.60 o 
  -1   9   5      287.88      280.58      6.15 o 
   0   9   5      125.23      126.70      4.32 o 
   1   9   5      243.37      251.54      5.82 o 
   2   9   5       28.64       29.51      1.02 o 
   3   9   5      208.80      210.51      6.07 o 
   4   9   5      284.10      284.49      7.20 o 
   5   9   5       26.30       30.91      1.19 o 
  -8  10   5       67.35       69.85      3.14 o 
  -7  10   5      126.16      130.45      3.90 o 
  -6  10   5      134.68      134.98      5.25 o 
  -5  10   5      115.91      122.02      3.49 o 
  -4  10   5       30.54       29.42      1.02 o 
  -3  10   5      215.83      205.12      5.74 o 
  -2  10   5       88.57       88.19      2.80 o 
  -1  10   5      121.96      113.88      4.28 o 
   0  10   5      199.97      202.18      5.58 o 
   1  10   5       15.50       17.10      0.81 o 
   2  10   5      184.03      173.97      5.63 o 
   3  10   5      107.47      105.11      3.41 o 
   4  10   5       13.38       14.14      0.96 o 
   5  10   5      154.89      168.12      6.19 o 
  -7  11   5       68.03       69.29      3.27 o 
  -6  11   5      224.27      222.68      7.00 o 
  -5  11   5      182.16      197.43      6.11 o 
  -4  11   5       55.42       53.85      2.07 o 
  -3  11   5      165.16      161.47      5.31 o 
  -2  11   5      314.24      303.60      6.99 o 
  -1  11   5       93.20       86.35      3.01 o 
   0  11   5      107.83       98.32      3.04 o 
   1  11   5       66.39       70.50      2.79 o 
   2  11   5       24.12       26.93      0.97 o 
   3  11   5        4.22        0.64      1.72 o 
   4  11   5        1.08       -1.17      1.87 o 
  -6  12   5        9.81       10.69      0.98 o 
  -5  12   5      121.71      122.39      3.87 o 
  -4  12   5       35.84       38.54      1.32 o 
  -3  12   5       29.59       29.28      1.06 o 
  -2  12   5      115.73      116.80      3.50 o 
  -1  12   5      363.07      326.83      8.02 o 
   0  12   5       15.34       16.82      0.94 o 
   1  12   5      177.91      165.62      5.71 o 
   2  12   5      112.91      113.40      3.54 o 
   3  12   5       20.07       20.78      1.05 o 
  -5  13   5      147.02      137.07      4.19 o 
  -4  13   5      157.15      164.06      6.23 o 
  -3  13   5       75.66       72.67      3.20 o 
  -2  13   5       68.49       68.65      3.18 o 
  -1  13   5       67.69       64.68      2.40 o 
   0  13   5      150.64      132.52      3.93 o 
   1  13   5      267.49      255.43      7.36 o 
   2  13   5       28.90       31.29      1.29 o 
  -3  14   5       37.11       38.38      1.74 o 
  -2  14   5       12.96       15.42      1.04 o 
  -1  14   5       32.78       35.38      1.67 o 
   0  14   5        4.02        4.67      0.94 o 
 -10   0   6       45.85       47.72      1.83 o 
  -9   0   6       72.65       73.18      2.77 o 
  -8   0   6      411.94      380.45      7.49 o 
  -7   0   6        5.21        4.84      0.56 o 
  -6   0   6        4.69        4.54      0.49 o 
  -5   0   6      787.35      777.97      8.83 o 
  -4   0   6       40.92       50.71      1.70 o 
  -3   0   6      340.43      361.93      5.52 o 
  -2   0   6     1198.53     1231.63      9.93 o 
  -1   0   6      266.51      282.33      4.88 o 
   0   0   6     1278.32     1358.87     10.43 o 
   1   0   6      262.68      240.99      4.77 o 
   2   0   6        3.42        3.24      0.46 o 
   3   0   6      397.12      375.89      6.62 o 
   4   0   6        2.17        0.83      1.42 o 
   5   0   6       17.42       16.51      0.87 o 
   6   0   6      134.24      140.18      3.74 o 
 -10   1   6       66.31       67.94      3.02 o 
  -9   1   6       24.61       25.36      1.12 o 
  -8   1   6      306.95      293.44      6.73 o 
  -7   1   6      128.13      129.31      4.27 o 
  -6   1   6      117.67      106.55      3.70 o 
  -5   1   6       84.46       76.22      2.16 o 
  -4   1   6      499.89      466.36      6.46 o 
  -3   1   6      219.78      213.55      4.37 o 
  -2   1   6      992.05     1079.56      9.29 o 
  -1   1   6      603.96      742.53      7.69 o 
   0   1   6      230.12      242.68      4.52 o 
   1   1   6       53.35       52.06      1.72 o 
   2   1   6      183.72      181.08      4.36 o 
   3   1   6      336.13      329.73      6.20 o 
   4   1   6      496.62      461.20      7.89 o 
   5   1   6      249.69      260.25      6.47 o 
   6   1   6       26.69       24.00      1.04 o 
 -10   2   6       22.74       29.88      1.07 o 
  -9   2   6       20.68       20.08      0.92 o 
  -8   2   6      211.15      214.01      5.87 o 
  -7   2   6       78.66       77.18      2.47 o 
  -6   2   6      520.35      456.54      7.30 o 
  -5   2   6      135.08      133.34      3.74 o 
  -4   2   6      397.85      374.80      5.79 o 
  -3   2   6      706.65      730.06      7.86 o 
  -2   2   6      215.14      217.80      4.28 o 
  -1   2   6      113.98      146.66      3.62 o 
   0   2   6      151.93      164.69      3.83 o 
   1   2   6      231.67      256.66      4.92 o 
   2   2   6      229.24      254.30      5.31 o 
   3   2   6      185.94      190.95      4.95 o 
   4   2   6      105.70       96.39      2.85 o 
   5   2   6      555.18      543.27      9.16 o 
   6   2   6      142.76      138.07      5.31 o 
 -10   3   6        7.26        9.63      0.87 o 
  -9   3   6       81.01       83.13      3.11 o 
  -8   3   6      318.17      326.03      7.24 o 
  -7   3   6       78.19       79.21      2.50 o 
  -6   3   6       21.69       20.54      0.93 o 
  -5   3   6       48.54       42.29      1.72 o 
  -4   3   6      480.31      408.67      6.22 o 
  -3   3   6      594.00      544.34      7.18 o 
  -2   3   6      123.38      134.14      3.56 o 
  -1   3   6      287.75      294.07      4.98 o 
   0   3   6      593.33      585.51      7.24 o 
   1   3   6      541.76      549.87      7.41 o 
   2   3   6      115.65      126.41      3.93 o 
   3   3   6       16.14       18.84      0.70 o 
   4   3   6       43.24       48.55      1.84 o 
   5   3   6       38.41       42.95      1.45 o 
   6   3   6        2.55        0.78      1.64 o 
 -10   4   6       33.31       37.18      1.56 o 
  -9   4   6       23.13       23.34      0.99 o 
  -8   4   6        1.99        1.67      0.67 o 
  -7   4   6      762.46      715.15     10.06 o 
  -6   4   6       77.79       79.60      2.44 o 
  -5   4   6      427.74      401.47      6.67 o 
  -4   4   6      308.17      310.67      5.72 o 
  -3   4   6      157.19      167.11      4.19 o 
  -2   4   6      100.96      115.99      3.40 o 
  -1   4   6      256.37      302.06      5.19 o 
   0   4   6      852.50      856.66      9.02 o 
   1   4   6      327.32      348.18      6.05 o 
   2   4   6      517.42      546.32      7.79 o 
   3   4   6      129.11      135.39      4.37 o 
   4   4   6       24.07       28.77      1.01 o 
   5   4   6       61.85       60.96      2.60 o 
   6   4   6      169.88      166.48      5.72 o 
  -9   5   6       75.11       73.83      3.15 o 
  -8   5   6       26.33       22.81      0.94 o 
  -7   5   6        6.24        7.17      0.71 o 
  -6   5   6      251.21      250.75      5.95 o 
  -5   5   6      123.03      129.80      4.18 o 
  -4   5   6       26.67       26.75      1.10 o 
  -3   5   6      205.52      205.19      4.77 o 
  -2   5   6      273.98      284.39      5.33 o 
  -1   5   6       41.10       46.90      1.75 o 
   0   5   6       93.58      111.79      3.61 o 
   1   5   6      167.69      178.99      4.57 o 
   2   5   6      744.72      776.03      9.53 o 
   3   5   6      664.24      709.01      9.79 o 
   4   5   6      265.36      306.80      6.73 o 
   5   5   6       99.94       95.46      3.25 o 
   6   5   6      164.49      159.40      5.82 o 
  -9   6   6       55.01       54.67      2.27 o 
  -8   6   6       25.74       27.33      1.25 o 
  -7   6   6      109.61      108.74      3.11 o 
  -6   6   6      190.75      188.82      5.39 o 
  -5   6   6       54.45       56.58      2.12 o 
  -4   6   6      694.25      672.02      8.86 o 
  -3   6   6      187.81      181.42      4.71 o 
  -2   6   6       31.57       27.69      1.12 o 
  -1   6   6      315.02      304.51      5.81 o 
   0   6   6       35.64       37.55      1.41 o 
   1   6   6       11.20        9.48      0.63 o 
   2   6   6     1568.97     1556.31     13.86 o 
   3   6   6     1477.05     1463.58     14.09 o 
   4   6   6      271.98      276.21      6.81 o 
   5   6   6      164.25      169.58      5.78 o 
  -9   7   6       55.27       59.57      2.43 o 
  -8   7   6       17.57       14.95      0.92 o 
  -7   7   6      252.27      250.30      6.75 o 
  -6   7   6      356.26      335.75      7.20 o 
  -5   7   6      134.84      128.63      4.55 o 
  -4   7   6      129.65      118.12      4.17 o 
  -3   7   6      921.80      928.83     10.69 o 
  -2   7   6      108.44      107.15      3.71 o 
  -1   7   6      458.25      453.38      7.27 o 
   0   7   6       12.27       11.61      0.64 o 
   1   7   6      274.83      259.79      5.78 o 
   2   7   6      349.48      347.11      7.00 o 
   3   7   6      406.68      408.71      7.94 o 
   4   7   6       73.41       75.75      2.97 o 
   5   7   6      211.05      213.10      6.35 o 
  -8   8   6       25.07       27.28      1.20 o 
  -7   8   6      221.47      223.72      6.64 o 
  -6   8   6      111.65      106.44      3.26 o 
  -5   8   6      512.83      483.66      8.64 o 
  -4   8   6      100.72      104.16      2.96 o 
  -3   8   6      217.54      207.11      5.40 o 
  -2   8   6      341.52      322.77      6.44 o 
  -1   8   6       17.20       18.54      0.77 o 
   0   8   6      100.39      106.00      4.04 o 
   1   8   6       33.78       33.58      1.43 o 
   2   8   6      211.10      199.17      5.90 o 
   3   8   6      238.02      263.95      6.79 o 
   4   8   6      115.48      125.52      3.73 o 
   5   8   6       81.27       73.54      3.14 o 
  -8   9   6       53.47       53.60      2.00 o 
  -7   9   6       34.73       33.58      1.24 o 
  -6   9   6       14.38       13.89      0.89 o 
  -5   9   6        1.38       -1.59      1.64 o 
  -4   9   6      142.45      134.70      4.85 o 
  -3   9   6       92.78       87.15      2.79 o 
  -2   9   6      274.52      272.16      6.34 o 
  -1   9   6      126.34      130.47      4.58 o 
   0   9   6      264.21      231.14      5.97 o 
   1   9   6       78.24       77.93      2.86 o 
   2   9   6      109.61      100.19      3.16 o 
   3   9   6      142.06      149.32      5.42 o 
   4   9   6       74.27       68.23      3.03 o 
  -7  10   6       23.23       21.44      1.07 o 
  -6  10   6      154.79      155.97      5.86 o 
  -5  10   6        7.18        7.87      0.81 o 
  -4  10   6      132.08      134.69      5.15 o 
  -3  10   6       15.98       17.21      0.85 o 
  -2  10   6       90.91       81.66      2.85 o 
  -1  10   6       70.20       70.50      2.72 o 
   0  10   6      280.33      253.86      6.66 o 
   1  10   6       69.25       62.78      2.63 o 
   2  10   6       11.43       10.33      0.88 o 
   3  10   6        7.10        8.68      0.88 o 
  -6  11   6       11.04       13.38      1.00 o 
  -5  11   6        0.24       -1.39      1.76 o 
  -4  11   6       33.90       33.87      1.14 o 
  -3  11   6      222.77      230.02      6.60 o 
  -2  11   6       21.30       16.06      0.92 o 
  -1  11   6      232.52      212.64      6.10 o 
   0  11   6      251.31      249.20      6.74 o 
   1  11   6       51.71       46.84      1.81 o 
   2  11   6      109.59      110.69      3.68 o 
  -5  12   6      181.71      174.62      6.43 o 
  -4  12   6      122.58      133.78      3.85 o 
  -3  12   6       29.88       26.75      1.10 o 
  -2  12   6      110.49      100.87      3.43 o 
  -1  12   6        5.78        5.48      0.82 o 
   0  12   6       73.02       72.59      3.12 o 
   1  12   6        8.67        7.35      0.90 o 
  -2  13   6       39.86       45.50      1.50 o 
 -10   0   7      122.27      118.27      3.71 o 
  -9   0   7        3.56        4.49      0.81 o 
  -8   0   7       59.44       54.36      2.01 o 
  -7   0   7       14.69       15.59      0.74 o 
  -6   0   7        9.43       10.67      0.64 o 
  -5   0   7      111.31      118.95      3.72 o 
  -4   0   7       90.04       99.35      3.49 o 
  -3   0   7     1723.18     1675.09     13.00 o 
  -2   0   7       23.16       21.44      0.71 o 
  -1   0   7        0.10       -1.18      1.18 o 
   0   0   7      750.42      769.00      8.78 o 
   1   0   7      154.96      167.41      4.41 o 
   2   0   7      258.06      234.96      5.49 o 
   3   0   7      137.14      117.28      4.25 o 
   4   0   7        5.49        5.32      0.77 o 
   5   0   7        0.84       -2.28      2.28 o 
   6   0   7        8.32        6.16      0.91 o 
 -10   1   7       75.19       81.19      3.15 o 
  -9   1   7       41.35       39.72      1.45 o 
  -8   1   7      230.37      232.12      6.24 o 
  -7   1   7      200.05      197.25      5.39 o 
  -6   1   7      304.63      279.63      6.14 o 
  -5   1   7       58.52       57.68      2.01 o 
  -4   1   7      102.85       98.59      3.47 o 
  -3   1   7      447.28      447.03      6.68 o 
  -2   1   7      316.77      324.26      5.54 o 
  -1   1   7      240.31      239.73      4.89 o 
   0   1   7      129.94      122.53      3.68 o 
   1   1   7       26.49       33.78      1.19 o 
   2   1   7      152.50      156.64      4.59 o 
   3   1   7       86.00       86.04      2.69 o 
   4   1   7      346.43      315.07      6.97 o 
   5   1   7      204.56      201.19      6.05 o 
   6   1   7       69.50       61.36      2.94 o 
 -10   2   7       65.08       73.68      2.56 o 
  -9   2   7       65.61       67.24      2.94 o 
  -8   2   7       63.43       58.72      2.61 o 
  -7   2   7       42.48       39.29      1.71 o 
  -6   2   7      297.98      272.80      5.92 o 
  -5   2   7       70.31       78.15      2.34 o 
  -4   2   7      779.07      720.79      8.73 o 
  -3   2   7      438.96      462.64      6.80 o 
  -2   2   7      490.44      551.88      7.23 o 
  -1   2   7      212.04      217.86      4.66 o 
   0   2   7      121.65      146.44      4.03 o 
   1   2   7      561.15      594.68      8.13 o 
   2   2   7       13.50       15.66      0.71 o 
   3   2   7      413.66      428.70      7.60 o 
   4   2   7       58.68       63.25      2.58 o 
   5   2   7       23.28       21.32      1.06 o 
  -9   3   7      292.89      319.03      7.77 o 
  -8   3   7      164.23      163.97      5.57 o 
  -7   3   7       80.43       68.24      2.61 o 
  -6   3   7      235.65      208.74      5.30 o 
  -5   3   7      243.22      214.11      5.12 o 
  -4   3   7      395.07      354.42      6.27 o 
  -3   3   7       24.46       29.79      1.26 o 
  -2   3   7      445.04      538.65      7.34 o 
  -1   3   7       42.69       41.68      1.71 o 
   0   3   7        8.39       12.86      0.58 o 
   1   3   7      432.99      465.93      7.37 o 
   2   3   7      308.35      335.86      6.57 o 
   3   3   7      248.91      271.26      6.32 o 
   4   3   7       71.42       76.65      2.76 o 
   5   3   7       92.15       87.38      3.11 o 
  -9   4   7       52.44       52.36      1.91 o 
  -8   4   7       22.13       20.20      0.88 o 
  -7   4   7       94.59       89.80      2.83 o 
  -6   4   7      217.63      215.16      5.51 o 
  -5   4   7      548.68      492.65      7.97 o 
  -4   4   7      205.26      187.82      4.80 o 
  -3   4   7      522.57      545.05      7.78 o 
  -2   4   7      195.15      195.73      4.66 o 
  -1   4   7       82.53       75.92      2.23 o 
   0   4   7      314.69      315.30      5.91 o 
   1   4   7       79.23       86.28      2.54 o 
   2   4   7       49.61       49.50      1.80 o 
   3   4   7       39.25       37.70      1.78 o 
   4   4   7       19.54       17.85      0.90 o 
   5   4   7       96.75       97.47      3.20 o 
  -9   5   7       36.69       35.38      1.52 o 
  -8   5   7      116.04      116.15      3.40 o 
  -7   5   7      111.70      105.03      3.15 o 
  -6   5   7      107.63      100.71      3.94 o 
  -5   5   7       27.46       27.91      0.95 o 
  -4   5   7      381.50      359.47      6.80 o 
  -3   5   7      222.25      224.05      5.37 o 
  -2   5   7      218.72      230.22      5.18 o 
  -1   5   7        5.29        4.28      0.51 o 
   0   5   7      376.66      373.68      6.77 o 
   1   5   7      859.37      881.81     10.67 o 
   2   5   7      196.87      205.59      5.51 o 
   3   5   7      103.84      103.72      3.13 o 
   4   5   7      126.76      121.46      3.48 o 
   5   5   7       32.51       36.87      1.61 o 
  -9   6   7       74.46       67.03      2.51 o 
  -8   6   7       28.03       23.30      0.99 o 
  -7   6   7        0.41        2.76      0.69 o 
  -6   6   7       64.11       61.83      2.61 o 
  -5   6   7      133.42      135.29      4.66 o 
  -4   6   7      363.72      352.30      6.89 o 
  -3   6   7       21.00       24.59      0.89 o 
  -2   6   7      268.40      241.56      5.57 o 
  -1   6   7      217.07      206.14      5.15 o 
   0   6   7      243.74      266.38      5.99 o 
   1   6   7     3034.27     3059.96     20.00 o 
   2   6   7      390.03      388.91      7.74 o 
   3   6   7      256.06      282.31      6.74 o 
   4   6   7      134.79      137.07      3.69 o 
   5   6   7        3.06        4.84      0.86 o 
  -8   7   7      138.97      146.10      4.02 o 
  -7   7   7      222.10      213.50      6.36 o 
  -6   7   7       65.19       58.59      2.61 o 
  -5   7   7      387.44      361.15      7.63 o 
  -4   7   7       87.75       93.55      2.89 o 
  -3   7   7       97.44       88.44      2.73 o 
  -2   7   7      166.30      167.51      4.86 o 
  -1   7   7      303.77      311.73      6.63 o 
   0   7   7      895.55      917.45     11.14 o 
   1   7   7       34.66       33.73      1.09 o 
   2   7   7        5.41        5.78      0.82 o 
   3   7   7       82.36       82.51      3.02 o 
   4   7   7      284.08      272.37      7.18 o 
  -8   8   7        4.44        4.78      0.84 o 
  -7   8   7        6.65        9.87      0.86 o 
  -6   8   7        1.30        0.44      1.26 o 
  -5   8   7       70.78       72.67      2.76 o 
  -4   8   7       62.21       63.32      2.51 o 
  -3   8   7      342.73      325.95      7.09 o 
  -2   8   7       47.25       42.01      1.71 o 
  -1   8   7      276.96      272.29      6.48 o 
   0   8   7       45.43       41.35      1.92 o 
   1   8   7      687.92      684.94     10.29 o 
   2   8   7        3.47        3.96      0.81 o 
   3   8   7      226.81      205.96      6.49 o 
   4   8   7       10.41       13.29      0.99 o 
  -7   9   7       28.63       28.41      1.09 o 
  -6   9   7       34.94       38.28      1.58 o 
  -5   9   7      192.30      195.77      5.97 o 
  -4   9   7       63.39       66.48      2.78 o 
  -3   9   7        2.29        0.70      1.45 o 
  -2   9   7      157.75      158.12      5.26 o 
  -1   9   7       12.73       11.87      0.79 o 
   0   9   7      139.57      165.48      5.49 o 
   1   9   7       70.79       62.84      2.77 o 
   2   9   7      305.77      308.17      7.49 o 
   3   9   7      191.83      188.42      6.32 o 
  -6  10   7      133.21      140.99      4.05 o 
  -5  10   7      205.07      202.03      6.55 o 
  -4  10   7      347.57      328.66      7.89 o 
  -3  10   7       59.02       54.48      1.83 o 
  -2  10   7      324.03      302.70      7.28 o 
  -1  10   7       46.63       51.50      1.77 o 
   0  10   7       65.64       65.02      2.34 o 
   1  10   7       15.15       14.82      0.89 o 
   2  10   7       46.23       45.91      1.97 o 
  -5  11   7       24.30       26.79      1.10 o 
  -4  11   7       20.65       20.00      1.03 o 
  -3  11   7      108.91      109.62      3.48 o 
  -2  11   7      192.50      176.56      6.12 o 
  -1  11   7      122.35      111.51      3.69 o 
   0  11   7      121.64      108.20      3.55 o 
   1  11   7      109.47       99.50      3.57 o 
  -3  12   7      117.82      116.33      3.86 o 
  -2  12   7        5.41        6.76      0.93 o 
  -1  12   7        3.60        1.04      1.75 o 
  -9   0   8       24.82       26.66      1.06 o 
  -8   0   8        6.08        7.51      0.77 o 
  -7   0   8      224.01      212.03      5.84 o 
  -6   0   8       13.03       14.33      0.68 o 
  -5   0   8       48.16       43.18      1.68 o 
  -4   0   8      334.38      315.18      6.21 o 
  -3   0   8      902.06      928.40     10.43 o 
  -2   0   8      256.93      269.39      5.60 o 
  -1   0   8      277.43      288.08      5.94 o 
   0   0   8       37.60       33.33      1.48 o 
   1   0   8      310.26      330.87      6.52 o 
   2   0   8      190.44      166.64      5.07 o 
   3   0   8       64.04       64.82      2.68 o 
   4   0   8      372.12      358.75      7.92 o 
   5   0   8       91.64       71.15      3.09 o 
  -9   1   8       24.34       30.16      1.03 o 
  -8   1   8       47.43       54.29      2.07 o 
  -7   1   8      287.13      271.17      6.46 o 
  -6   1   8       91.87       89.56      2.74 o 
  -5   1   8      614.85      598.09      8.78 o 
  -4   1   8      367.28      364.97      6.69 o 
  -3   1   8      395.75      409.59      6.91 o 
  -2   1   8       88.24       80.98      3.53 o 
  -1   1   8      218.55      229.83      5.17 o 
   0   1   8       37.60       33.24      1.47 o 
   1   1   8       70.21       78.23      2.49 o 
   2   1   8      418.22      390.01      7.42 o 
   3   1   8        7.66        6.09      0.78 o 
   4   1   8      158.85      131.84      3.72 o 
   5   1   8      152.90      139.79      4.03 o 
  -9   2   8       44.65       46.25      1.62 o 
  -8   2   8      277.74      276.21      7.09 o 
  -7   2   8       15.73       17.64      0.86 o 
  -6   2   8       72.11       70.08      2.50 o 
  -5   2   8      105.60      115.88      4.13 o 
  -4   2   8       84.10       94.13      3.56 o 
  -3   2   8      182.95      202.32      5.10 o 
  -2   2   8      648.38      705.88      8.86 o 
  -1   2   8        1.77        2.41      0.53 o 
   0   2   8      215.17      217.68      5.29 o 
   1   2   8       26.26       22.97      1.14 o 
   2   2   8      163.42      154.19      4.87 o 
   3   2   8       53.89       59.24      2.69 o 
   4   2   8      123.94      108.65      3.47 o 
  -9   3   8       19.29       16.82      0.98 o 
  -8   3   8        1.68       -1.84      1.84 o 
  -7   3   8       19.14       19.25      0.86 o 
  -6   3   8       72.07       68.02      2.53 o 
  -5   3   8      236.01      205.30      5.38 o 
  -4   3   8      552.66      539.80      8.34 o 
  -3   3   8      198.05      208.08      5.17 o 
  -2   3   8        5.31        5.40      0.61 o 
  -1   3   8      178.72      183.35      4.85 o 
   0   3   8       92.62       98.83      2.71 o 
   1   3   8      229.16      234.23      5.75 o 
   2   3   8       63.35       71.94      2.60 o 
   3   3   8      168.21      156.20      5.33 o 
   4   3   8       27.64       23.67      1.04 o 
  -9   4   8      130.26      143.94      5.63 o 
  -8   4   8       85.39       81.81      3.09 o 
  -7   4   8      120.84      118.56      4.64 o 
  -6   4   8       63.01       58.46      2.35 o 
  -5   4   8      268.24      238.88      5.80 o 
  -4   4   8       17.50       18.18      0.80 o 
  -3   4   8      584.85      614.16      8.68 o 
  -2   4   8      429.85      487.87      7.73 o 
  -1   4   8      936.95      992.00     11.05 o 
   0   4   8       28.88       24.46      0.93 o 
   1   4   8      414.99      440.98      7.89 o 
   2   4   8      231.25      243.83      6.13 o 
   3   4   8       12.38       10.17      0.87 o 
   4   4   8      302.02      289.85      7.70 o 
  -9   5   8       65.97       71.72      3.11 o 
  -8   5   8       26.35       26.79      1.01 o 
  -7   5   8       81.55       80.43      2.91 o 
  -6   5   8      472.54      424.57      8.27 o 
  -5   5   8       13.16       12.19      0.74 o 
  -4   5   8      441.49      428.46      7.95 o 
  -3   5   8      190.41      194.97      5.24 o 
  -2   5   8      265.55      273.85      6.07 o 
  -1   5   8      902.94      905.73     10.81 o 
   0   5   8      744.63      769.27     10.19 o 
   1   5   8      490.91      498.89      8.58 o 
   2   5   8      304.15      327.98      7.26 o 
   3   5   8       50.35       49.44      1.80 o 
   4   5   8       97.61      107.21      3.53 o 
  -8   6   8       64.44       78.14      3.01 o 
  -7   6   8       36.06       36.40      1.29 o 
  -6   6   8       21.95       20.54      1.04 o 
  -5   6   8      115.37      106.88      3.09 o 
  -4   6   8        6.53        4.62      0.70 o 
  -3   6   8       43.37       44.87      1.77 o 
  -2   6   8      279.83      277.97      6.40 o 
  -1   6   8      456.37      454.29      8.01 o 
   0   6   8      121.05      117.36      3.42 o 
   1   6   8       45.84       48.55      2.08 o 
   2   6   8      183.00      177.92      5.69 o 
   3   6   8       61.50       66.13      2.84 o 
  -8   7   8        9.41       10.33      0.93 o 
  -7   7   8       28.15       32.64      1.17 o 
  -6   7   8      146.99      144.57      3.79 o 
  -5   7   8       44.74       49.08      1.97 o 
  -4   7   8       53.85       50.53      2.00 o 
  -3   7   8      332.07      322.22      7.20 o 
  -2   7   8      186.07      199.26      5.66 o 
  -1   7   8       95.24       99.25      3.06 o 
   0   7   8      237.21      234.34      6.27 o 
   1   7   8       40.94       40.09      1.73 o 
   2   7   8      121.95      109.63      3.48 o 
   3   7   8       82.87       68.02      2.46 o 
  -7   8   8      131.63      134.68      3.96 o 
  -6   8   8       11.14       12.11      0.92 o 
  -5   8   8       15.14       13.04      0.83 o 
  -4   8   8       28.51       27.15      1.07 o 
  -3   8   8      155.28      155.13      5.42 o 
  -2   8   8       28.65       29.65      1.11 o 
  -1   8   8      430.53      426.00      8.46 o 
   0   8   8      289.93      269.74      6.87 o 
   1   8   8      197.79      184.25      5.91 o 
   2   8   8      350.12      360.14      8.42 o 
  -6   9   8      273.85      252.32      7.59 o 
  -5   9   8      160.63      151.22      5.67 o 
  -4   9   8      238.27      222.08      6.74 o 
  -3   9   8       47.38       46.20      1.80 o 
  -2   9   8        3.08        3.00      0.75 o 
  -1   9   8       77.09       82.04      3.09 o 
   0   9   8       87.08       77.40      3.08 o 
   1   9   8       11.30       12.37      0.96 o 
   2   9   8        5.90        8.16      0.90 o 
  -5  10   8       20.91       18.91      1.04 o 
  -4  10   8       28.73       28.36      1.13 o 
  -3  10   8      190.64      174.19      6.08 o 
  -2  10   8       34.06       33.13      1.28 o 
  -1  10   8       20.01       19.17      0.97 o 
   0  10   8      174.21      171.03      5.91 o 
   1  10   8        3.83        7.10      0.95 o 
  -3  11   8       14.65       15.09      0.99 o 
  -2  11   8       28.34       23.01      1.10 o 
  -1  11   8       27.84       30.58      1.13 o 
  -9   0   9       85.33      108.09      3.46 o 
  -8   0   9        2.56        3.10      0.74 o 
  -7   0   9      271.49      289.55      7.26 o 
  -6   0   9        7.02        7.54      0.73 o 
  -5   0   9      581.47      585.10      9.30 o 
  -4   0   9        0.02        0.62      1.34 o 
  -3   0   9       25.76       26.14      1.09 o 
  -2   0   9       12.87       11.81      0.73 o 
  -1   0   9      317.12      299.21      6.50 o 
   0   0   9       49.50       60.16      2.45 o 
   1   0   9        2.22        4.17      0.71 o 
   2   0   9      105.87       92.08      3.11 o 
   3   0   9      231.49      219.53      6.70 o 
  -9   1   9       56.63       56.52      2.31 o 
  -8   1   9       60.81       58.07      1.82 o 
  -7   1   9      108.35      114.23      3.28 o 
  -6   1   9       59.27       64.34      2.53 o 
  -5   1   9       75.30       73.69      2.71 o 
  -4   1   9       15.55       18.91      0.96 o 
  -3   1   9      187.68      207.92      5.41 o 
  -2   1   9       47.20       43.57      1.69 o 
  -1   1   9      153.50      150.50      4.81 o 
   0   1   9       51.45       55.30      2.41 o 
   1   1   9       13.93       17.00      0.88 o 
   2   1   9      274.60      261.79      6.77 o 
   3   1   9       76.74       68.09      2.96 o 
  -9   2   9       24.60       25.74      1.08 o 
  -8   2   9       74.95       74.86      3.10 o 
  -7   2   9       24.64       21.76      0.91 o 
  -6   2   9      260.56      243.08      6.25 o 
  -5   2   9      174.01      185.06      5.34 o 
  -4   2   9      111.94      112.15      4.34 o 
  -3   2   9       21.45       26.35      1.05 o 
  -2   2   9      206.44      213.77      5.49 o 
  -1   2   9       20.27       21.44      0.79 o 
   0   2   9       37.61       38.76      1.54 o 
   1   2   9       10.85       11.81      0.82 o 
   2   2   9      187.32      196.96      5.87 o 
   3   2   9      143.04      132.91      3.74 o 
  -8   3   9       92.12       94.04      3.23 o 
  -7   3   9       52.34       50.04      1.75 o 
  -6   3   9       18.48       21.36      0.87 o 
  -5   3   9      172.60      139.92      4.95 o 
  -4   3   9      211.96      227.58      5.79 o 
  -3   3   9      616.04      658.95      9.43 o 
  -2   3   9      546.28      562.28      8.71 o 
  -1   3   9      241.12      234.11      5.87 o 
   0   3   9      156.06      165.50      5.27 o 
   1   3   9       70.67       76.94      2.77 o 
   2   3   9        4.38        5.11      0.85 o 
   3   3   9       13.24       14.95      0.99 o 
  -8   4   9       22.78       26.13      1.26 o 
  -7   4   9      181.80      174.75      5.75 o 
  -6   4   9       15.73       13.89      0.79 o 
  -5   4   9      207.70      173.22      5.50 o 
  -4   4   9       98.88       96.55      3.10 o 
  -3   4   9      340.72      355.56      7.24 o 
  -2   4   9       93.58       91.42      2.94 o 
  -1   4   9      148.25      151.64      5.15 o 
   0   4   9       76.27       79.74      2.89 o 
   1   4   9      190.97      209.13      6.05 o 
   2   4   9       72.50       70.14      2.29 o 
   3   4   9       53.69       47.42      1.70 o 
  -8   5   9      112.56      107.31      3.62 o 
  -7   5   9      100.97       87.39      3.27 o 
  -6   5   9        7.83        6.81      0.76 o 
  -5   5   9        8.96        9.79      0.77 o 
  -4   5   9      101.61       99.25      3.14 o 
  -3   5   9      317.73      355.65      7.40 o 
  -2   5   9      380.24      380.01      7.66 o 
  -1   5   9      129.70      134.88      4.86 o 
   0   5   9      343.95      369.32      7.71 o 
   1   5   9        9.07        9.50      0.89 o 
   2   5   9       73.36       76.72      2.99 o 
   3   5   9      109.09      109.53      3.57 o 
  -7   6   9       85.72       83.75      3.12 o 
  -6   6   9       56.95       51.50      2.14 o 
  -5   6   9       43.30       46.89      1.99 o 
  -4   6   9      205.38      200.60      5.92 o 
  -3   6   9      273.21      288.98      6.96 o 
  -2   6   9      416.13      415.30      8.18 o 
  -1   6   9      205.06      204.36      5.98 o 
   0   6   9     1124.82     1155.62     13.67 o 
   1   6   9       26.36       21.72      1.03 o 
   2   6   9       94.50      103.45      3.47 o 
  -7   7   9       76.99       82.04      3.32 o 
  -6   7   9        7.37        9.55      0.82 o 
  -5   7   9       30.30       30.68      1.18 o 
  -4   7   9       80.59       68.51      2.82 o 
  -3   7   9       58.06       54.04      2.07 o 
  -2   7   9      185.21      190.78      6.01 o 
  -1   7   9      143.23      145.08      5.44 o 
   0   7   9       81.31       77.85      3.01 o 
   1   7   9      114.31      110.70      3.50 o 
   2   7   9      128.35      107.23      3.80 o 
  -6   8   9       98.50       88.02      3.36 o 
  -5   8   9      140.95      137.77      3.91 o 
  -4   8   9      103.58       89.31      3.38 o 
  -3   8   9       53.00       47.31      1.64 o 
  -2   8   9      234.64      220.93      6.47 o 
  -1   8   9       41.64       42.28      1.61 o 
   0   8   9      281.25      276.04      7.51 o 
   1   8   9      218.33      217.86      6.68 o 
  -5   9   9       28.63       28.32      1.13 o 
  -4   9   9       68.82       75.01      2.51 o 
  -3   9   9      247.10      243.55      7.19 o 
  -2   9   9      406.41      425.15      9.15 o 
  -1   9   9       76.86       81.88      3.32 o 
   0   9   9      115.92      113.68      3.64 o 
  -8   0  10       21.00       23.75      1.04 o 
  -7   0  10       49.40       49.62      2.16 o 
  -6   0  10       29.25       34.12      1.45 o 
  -5   0  10       20.38       21.36      0.95 o 
  -4   0  10       19.69       17.53      0.93 o 
  -3   0  10     1182.40     1175.75     13.20 o 
  -2   0  10       26.94       32.26      1.21 o 
  -1   0  10      248.06      231.62      6.23 o 
   0   0  10        4.91        3.07      0.76 o 
   1   0  10       60.24       62.17      2.82 o 
   2   0  10      153.74      136.28      3.88 o 
  -8   1  10       27.57       27.19      1.07 o 
  -7   1  10      105.66      109.53      3.48 o 
  -6   1  10       50.35       56.90      2.19 o 
  -5   1  10        9.03       10.28      0.87 o 
  -4   1  10      173.10      167.83      5.42 o 
  -3   1  10       23.76       27.28      1.07 o 
  -2   1  10      113.49      115.88      4.50 o 
  -1   1  10       80.67       85.79      2.92 o 
   0   1  10       43.48       42.95      1.73 o 
   1   1  10      308.48      248.73      6.86 o 
   2   1  10       43.15       36.82      1.35 o 
  -8   2  10        1.60        0.55      0.62 o 
  -7   2  10       43.49       47.42      1.76 o 
  -6   2  10      203.79      207.04      6.26 o 
  -5   2  10      140.27      135.68      5.27 o 
  -4   2  10      547.24      605.46      9.67 o 
  -3   2  10      106.10      101.05      3.17 o 
  -2   2  10      230.46      243.70      6.26 o 
  -1   2  10      122.48      141.29      4.97 o 
   0   2  10       33.27       27.19      1.20 o 
   1   2  10       12.10        9.50      0.92 o 
   2   2  10       59.65       56.13      2.30 o 
  -8   3  10       93.82       97.38      3.45 o 
  -7   3  10      116.82      100.53      3.34 o 
  -6   3  10        2.04        1.90      0.69 o 
  -5   3  10      370.91      394.56      8.31 o 
  -4   3  10      375.78      396.45      8.16 o 
  -3   3  10      503.53      550.29      9.21 o 
  -2   3  10      288.22      316.92      7.14 o 
  -1   3  10      473.66      482.11      8.81 o 
   0   3  10       40.13       37.34      1.72 o 
   1   3  10      151.70      164.71      5.80 o 
   2   3  10        5.26        5.78      0.90 o 
  -7   4  10       47.38       47.36      1.88 o 
  -6   4  10        1.03       -1.89      1.89 o 
  -5   4  10       87.21       92.56      3.12 o 
  -4   4  10       37.86       45.79      1.56 o 
  -3   4  10        7.08        6.87      0.85 o 
  -2   4  10      175.53      174.18      5.52 o 
  -1   4  10        0.18        1.25      0.70 o 
   0   4  10       34.58       38.07      1.42 o 
   1   4  10       20.35       19.06      1.04 o 
  -7   5  10      135.82      136.17      3.98 o 
  -6   5  10       44.84       42.01      1.77 o 
  -5   5  10       24.37       25.74      1.17 o 
  -4   5  10       60.80       62.98      2.77 o 
  -3   5  10       37.83       37.96      1.73 o 
  -2   5  10      208.23      229.35      6.33 o 
  -1   5  10       38.40       39.82      1.35 o 
   0   5  10      474.05      477.17      9.14 o 
   1   5  10       85.43       90.60      3.33 o 
  -6   6  10      127.65      121.26      3.76 o 
  -5   6  10       12.47       13.57      0.94 o 
  -4   6  10      464.88      439.88      9.13 o 
  -3   6  10       51.62       52.42      1.98 o 
  -2   6  10      561.95      561.43     10.12 o 
  -1   6  10        0.49       -2.00      2.29 o 
   0   6  10        2.26        0.00      0.02 o 
  -5   7  10        8.33        8.16      0.90 o 
  -4   7  10       87.55       81.20      3.23 o 
  -3   7  10      146.00      153.31      5.91 o 
  -2   7  10        5.18        8.01      0.97 o 
  -1   7  10      190.30      186.90      6.41 o 
   0   7  10      106.76      108.72      3.65 o 
  -4   8  10      112.77      121.07      3.85 o 
  -3   8  10       78.18       89.14      3.38 o 
  -2   8  10       64.52       59.97      2.05 o 
  -7   0  11        1.38        0.51      1.56 o 
  -6   0  11      388.82      406.15      8.95 o 
  -5   0  11        9.33       10.33      0.93 o 
  -4   0  11       19.77       16.75      1.01 o 
  -3   0  11      393.06      362.85      8.29 o 
  -2   0  11       72.73       75.90      3.05 o 
  -1   0  11      310.50      286.68      7.51 o 
   0   0  11        9.29        9.79      0.96 o 
  -7   1  11       76.34       87.45      3.27 o 
  -6   1  11      151.94      160.69      4.33 o 
  -5   1  11      105.95      109.17      3.56 o 
  -4   1  11      154.32      151.21      5.77 o 
  -3   1  11       31.52       37.07      1.45 o 
  -2   1  11        4.42        2.71      0.81 o 
  -1   1  11       96.80       89.96      3.32 o 
   0   1  11       30.20       26.14      1.13 o 
  -7   2  11       54.70       51.99      1.97 o 
  -6   2  11       48.64       48.25      1.95 o 
  -5   2  11       24.40       29.97      1.21 o 
  -4   2  11       48.20       52.98      1.99 o 
  -3   2  11       76.52       77.70      3.16 o 
  -2   2  11      137.02      150.05      5.64 o 
  -1   2  11       27.43       23.92      1.08 o 
   0   2  11       11.55       11.63      0.99 o 
  -6   3  11       39.11       40.69      1.47 o 
  -5   3  11       66.99       66.61      2.99 o 
  -4   3  11       65.34       69.85      2.49 o 
  -3   3  11      144.03      145.49      5.56 o 
  -2   3  11       16.45       19.81      1.06 o 
  -1   3  11       32.95       32.40      1.17 o 
   0   3  11      122.37      105.73      3.60 o 
  -6   4  11       50.15       40.64      1.63 o 
  -5   4  11       34.05       39.39      1.82 o 
  -4   4  11      222.58      267.94      7.26 o 
  -3   4  11      385.10      423.00      8.78 o 
  -2   4  11       14.97       18.07      1.05 o 
  -1   4  11      258.07      272.89      7.33 o 
  -5   5  11       23.81       27.01      1.15 o 
  -4   5  11      166.65      171.25      6.25 o 
  -3   5  11      155.81      157.03      5.99 o 
  -2   5  11      103.68      101.21      3.60 o 
  -1   5  11        9.45        8.86      0.99 o 
  -3   6  11       12.20       13.01      1.05 o 
  -4   0  12       60.09       64.13      2.53 o 
  -3   0  12       29.62       28.82      1.19 o 
  -4   1  12       67.05       68.79      3.18 o 
  -3   1  12       93.16       96.20      3.60 o 
                                                 
